# Supplementary material for: Identifying primary-care features associated with complex mental health difficulties
Source: PLoS One. 2025 May 8;20(5):e0322771. doi: 10.1371/journal.pone.0322771 (PMC12061163; doi:10.1371/journal.pone.0322771)
Supplement: S1 Table — (CSV) [file pone.0322771.s001.csv]

code	term
412758008	History of medical termination of pregnancy (situation)
160281003	Family history: Syphilis (situation)
125681006	Single person (finding)
160492004	Single (& [unmarried]) (finding)
87915002	Married (finding)
160493009	Married (& [remarried] or [newly wed]) (finding)
278836005	Remarried (finding)
278837001	Newly wed (finding)
13184001	Separated (finding)
160494003	(Separated (& [from cohabitee]) or (left home: [husband] or [wife] or [cohabitee])) (finding)
276125006	Separated from cohabitee (finding)
276126007	Husband left home (finding)
276127003	Wife left home (finding)
276128008	Cohabitee left home (finding)
20295000	Divorced (finding)
33553000	Widowed (finding)
38070000	Cohabiting (finding)
160496001	Adopted (finding)
160497005	Fostered (finding)
160498000	School child (occupation)
275881005	History of sexually transmitted disease (situation)
161754008	H/O: abortion (& [termination]) (situation)
267014009	History of abortion (situation)
713651007	History of pregnancy with abortive outcome (situation)
412758008	History of medical termination of pregnancy (situation)
161798008	History of female infertility (situation)
87727006	Infertility study (procedure)
164818004	Infertility investigation: [fem] or [NOS] (procedure)
164827003	Investigations for male infertility (procedure)
165780000	Syphilis titer test negative (finding)
165781001	Syphilis titer test positive (finding)
165782008	Wassermann reaction (procedure)
1028721000000102	Wassermann reaction (observable entity)
7786006	Venereal Disease Research Laboratory test (procedure)
1015581000000108	Venereal Disease Research Laboratory test (observable entity)
165783003	(T.P.I test) or (T pallidum immobilisation)
252407006	Treponema pallidum immobilization test (procedure)
167766008	Semen examination: infertile (finding)
169589005	Antenatal care: history of infertility (situation)
169595006	Antenatal care: history of child abuse (situation)
39245003	Child guidance education (procedure)
10383002	Counseling for termination of pregnancy (procedure)
171120003	Trachoma screening (procedure)
171121004	Human immunodeficiency virus screening (procedure)
171122006	Hepatitis B screening (procedure)
171128005	Venereal disease screening (procedure)
171392008	Prison medical examination (procedure)
125680007	Marital status (observable entity)
184184000	Adopted,re-reg.-new name: [FP22] or [GP22] (finding)
308641006	Patient deregistration status (finding)
2591000000104	FP22 - adopted, re-registration - new name (finding)
5211000000103	Therapeutic abortion form status (finding)
9401000000103	HSA1 form eligible (finding)
5211000000103	Therapeutic abortion form status (finding)
9411000000101	HSA1 form signed (finding)
5211000000103	Therapeutic abortion form status (finding)
9421000000107	HSA1 form refused to sign (finding)
161755009	No history of abortion (situation)
161756005	History of one abortion (situation)
161757001	History of two abortions (situation)
161758006	History of three abortions (situation)
161759003	History of four abortions (situation)
161760008	History of five abortions (situation)
161761007	History of six abortions (situation)
164819007	Female infertility test normal (finding)
164820001	Female infertility test abnormal (finding)
225326008	Counseling following termination of pregnancy (procedure)
225327004	Counseling prior to the termination of pregnancy (procedure)
171123001	Hepatitis B screening required (finding)
174338005	Cauterization of perianal warts NEC (procedure)
174341001	Cauterization of lesion of anus (procedure)
174342008	Cryotherapy to perianal warts (procedure)
174343003	Painting of perianal warts (procedure)
18302006	Therapeutic abortion by hysterotomy (procedure)
176821001	Dilation cervix uteri and curettage products of conception (& [termination] or [retained]) (procedure)
265062002	Dilation of cervix uteri and curettage of products of conception from uterus (procedure)
274972007	Dilatation of cervix and curettage of retained products of conception (procedure)
274973002	Dilation of cervix uteri and curettage for termination of pregnancy (procedure)
176820000	Curettage of uterus (procedure)
176822008	Curettage products conception: [uterus NEC (& retained)] or [termination NEC] (procedure)
274973002	Dilation of cervix uteri and curettage for termination of pregnancy (procedure)
451014004	Curettage of products of conception from uterus (procedure)
60330007	Aspiration curettage of uterus for termination of pregnancy (procedure)
391897002	Aspiration curettage of uterus for termination of pregnancy (procedure)
29682007	Dilation and curettage for termination of pregnancy (procedure)
176831008	Termination of pregnancy NEC (procedure)
302375005	Operative termination of pregnancy (procedure)
386639001	Termination of pregnancy (procedure)
176833006	Dilation of cervix uteri and curettage of uterus for removal of missed abortion (procedure)
177038005	Endoscopic transurethral ultrasound directed oocyte recovery (procedure)
177039002	Endoscopic transvesical oocyte recovery (procedure)
177042008	Transvaginal oocyte recovery (procedure)
149882000	Dilation of cervix uteri and curettage of products of conception from uterus (procedure)
236883005	Evacuation of retained product of conception (procedure)
265062002	Dilation of cervix uteri and curettage of products of conception from uterus (procedure)
149991000	Other fetal pregnancy removal operation (procedure)
386639001	Termination of pregnancy (procedure)
149994008	Other fetus removal NOS (procedure)
386639001	Termination of pregnancy (procedure)
149995009	Operative termination of pregnancy (procedure)
302375005	Operative termination of pregnancy (procedure)
149996005	TOP - amniotic injection (procedure)
288045002	Injection of amnion for termination of pregnancy (procedure)
149997001	Suction termination of pregnancy (procedure)
391897002	Aspiration curettage of uterus for termination of pregnancy (procedure)
149998006	Termination of pregnancy operation NOS (procedure)
302375005	Operative termination of pregnancy (procedure)
151841008	Refer to TOP counselling (procedure)
183606009	Referral for counseling for termination of pregnancy (procedure)
415262008	Referral for termination of pregnancy (procedure)
152229008	Requests pregnancy termination (situation)
184005004	Requests pregnancy termination (situation)
153232001	Reason for termination of pregnancy (procedure)
310506006	Reason for termination of pregnancy (observable entity)
57797005	Induced termination of pregnancy (disorder)
156075007	Induced abortion (disorder)
49632008	Illegally induced abortion (disorder)
156077004	Illegally induced abortion (disorder)
49416000	Failed attempted abortion (disorder)
156078009	Failed attempted abortion (disorder)
156088005	Complication following abortion (disorder)
609446006	Induced termination of pregnancy with complication (disorder)
156091005	Damage to pelvic organs or tissues following abortive pregnancy (disorder)
198832001	Damage to pelvic organs or tissues following abortive pregnancy (disorder)
159833006	Inseminator (occupation)
160390008	Family history: Male infertility (situation)
160391007	Family history: Female infertility (situation)
7542004	Personal status (observable entity)
125680007	Marital status (observable entity)
160491006	Personal status (& marital) (observable entity)
65853000	Student (occupation)
56947008	Orphan (finding)
373929005	Orphan child (person)
78061006	Widower (finding)
160499008	Child of (finding)
160500004	Has stepmother (finding)
160501000	Has stepfather (finding)
160502007	Is a stepchild (finding)
160503002	Parent of (observable entity)
160504008	Marital state unknown (finding)
160505009	Common-law husband (person)
160506005	Common-law wife (person)
160507001	Abandoned child (finding)
160508006	Place in family order: youngest sibling (finding)
31114009	Place in family order: oldest sibling (finding)
30710002	Is an only child (finding)
7542004	Personal status (observable entity)
160511007	Personal status NOS (observable entity)
160717008	Divorced couple sharing house (finding)
63234004	Divorce, life event (finding)
160789002	Divorce (& problems) (finding)
276096003	Divorce problems, life event (finding)
160791005	Divorce proceedings pending, life event (finding)
160799007	(Has a prison record) or (released from prison) or (imprisonment record) (finding)
266944002	Has a prison record (finding)
278838006	Released from prison (finding)
54986009	Engaged to be married (finding)
105415009	Broken engagement (finding)
160803008	(Broken with partner) or (spouse left home) (finding)
266945001	Broken with partner (finding)
276129000	Spouse left home (finding)
22268004	Legal problem (finding)
160809007	Legal problem (& [separation] or [divorce]) (finding)
276094000	Legal problem with separation (finding)
276095004	Legal problem with divorce (finding)
160810002	Charged with crime (finding)
160815007	Pleads not guilty (finding)
160816008	Pleads guilty (finding)
160821006	Forged or altered prescription (finding)
105568001	In prison (finding)
160831004	(In prison) or (arrested in police custody) or (prison sentence) (finding)
276092001	Arrested in police custody (finding)
105509007	On probation (finding)
160832006	On remand (finding)
160859003	Imprisonment of family member (situation)
160860008	Husband in prison (situation)
160861007	Spouse arrested (situation)
160866002	Own child has been adopted (finding)
160870005	Child in care (finding)
160873007	Removed - child abuse register (finding)
160874001	Child on "at risk" regist NOS (finding)
224354005	Child on at risk register (finding)
160877008	Child at risk (finding)
160880009	Child deserted by parents (& [mother]) (finding)
266954003	Child deserted by parents (finding)
276098002	Child deserted by mother (finding)
160881008	Institutionalized childhood (finding)
160973006	([HIV] or [AIDS] risk lifestyle) or (multiple sexual partners) (finding)
225516002	Multiple sexual contacts (finding)
266974005	Human immunodeficiency virus risk lifestyle (finding)
161062006	Child abuse in family (situation)
51347003	Incest (event)
161073004	Incest (event)
161556007	History of male infertility (situation)
161762000	History of - abortion NOS (situation)
267014009	History of abortion (situation)
27034006	Fertility problem (finding)
162186008	Fertility problem (& [infertility]) (finding)
162596006	Suspected victim of child abuse (situation)
164029004	On examination - Argyll Robertson pupils (finding)
707998009	Assessment for termination of pregnancy (procedure)
768721000000107	Assessment for termination of pregnancy (procedure)
165779003	Syphilis infectious titre test (& [TPI] or [VDRL] or [Wassermann's]) (procedure)
165782008	Wassermann reaction (procedure)
252407006	Treponema pallidum immobilization test (procedure)
269828009	Syphilis infectious titer test (procedure)
275755000	Venereal Disease Research Laboratory titer measurement (procedure)
1015571000000106	Syphilis infectious titre test (observable entity)
1028721000000102	Wassermann reaction (observable entity)
165788007	Syphilis titre test: [NOS] or [TPHA] (procedure)
269828009	Syphilis infectious titer test (procedure)
269829001	Treponema pallidum hemaglutination test (procedure)
1015601000000104	Treponema pallidum haemagglutination test (observable entity)
22290004	(Hepatitis B test: (& [immunity] or [SH-antigen]) or (Australia antigen - SH) (procedure)
47758006	Hepatitis B surface antigen (substance)
165802000	Hepatitis B surface antigen measurement (procedure)
991971000000109	SH-antigen hepatitis B test (observable entity)
165803005	Blood sent: SH-antigen test (situation)
165804004	[Hepatitis B immune] or [hepatitis B antibody present] (procedure)
271511000	Hepatitis B immune (finding)
313234004	Hepatitis B antibody present (finding)
165805003	Serum hepatitis antigen negative (finding)
406010001	Hepatitis B surface antigen negative (finding)
165806002	Hepatitis B surface antigen positive (finding)
165807006	Hepatitis Be antigen present (finding)
165808001	Hepatitis B non-immune (finding)
47758006	Serum hepatitis antigen test NOS (procedure)
165812007	Hepatitis B surface antigen measurement (procedure)
165813002	Human immunodeficiency virus test (procedure)
1027831000000105	Human immunodeficiency virus test (observable entity)
165814008	Blood sent for human T-lymphotropic virus 3 serology (situation)
165815009	Human immunodeficiency virus negative (finding)
165816005	Human immunodeficiency virus positive (finding)
165817001	Human T-cell lymphotropic virus (HTLV) 3 antibody NOS (procedure)
250514000	Human immunodeficiency virus antibody titer measurement (procedure)
165829005	Gonorrhea infection titer test (procedure)
992041000000109	Gonorrhoea infection titre test (observable entity)
168326009	Anal swab culture negative (finding)
168343007	Urethral swab culture positive (finding)
168348003	High vaginal swab culture - trichomonas vaginalis (finding)
168359007	Penile swab taken (situation)
168361003	Penile swab culture positive (finding)
168417005	Cervical smear - trichomonas (finding)
168420002	Cervical smear: [wart virus] or [herpes] (finding)
168421003	Cervical smear - herpes (finding)
269964006	Cervical smear - wart virus (finding)
168421003	Cervical smear - herpes (finding)
169698000	Antenatal syphilis screening (procedure)
169699008	Antenatal syphilis screening not done (situation)
169700009	Antenatal syphilis screen-blood sent (situation)
169698000	Antenatal syphilis screening (procedure)
169701008	Antenatal syphilis screening NOS (finding)
170469000	Venereal disease contact (& [gonorrhoea] or [syphilis]) (procedure)
444376008	Exposure to Neisseria gonorrhoeae (event)
444380003	Exposure to Treponema pallidum (event)
464851000000107	[V]Contact with or exposure to venereal disease (situation)
170470004	Acquired immunodeficiency syndrome (AIDS) contact (finding)
444356002	Exposure to Human immunodeficiency virus (event)
170489004	Viral hepatitis carrier (finding)
170490008	Gonorrhea carrier (finding)
66598005	Venereal disease carrier NOS (finding)
170491007	Infectious disease carrier (finding)
699433000	Human immunodeficiency virus carrier (finding)
170530008	Notification of acquired immune deficiency syndrome (procedure)
176610008	Painting of vulval warts (procedure)
176843009	Gamete intrauterine transfer (procedure)
75456002	Embryo transfer (procedure)
176844003	Intracervical artificial insemination (procedure)
58533008	Artificial insemination: [intrauterine] or [NEC] (procedure)
176845002	Artificial insemination (procedure)
265064001	Intrauterine artificial insemination (procedure)
176843009	Other specified introduction of gamete into uterine cavity (procedure)
176847005	Gamete intrauterine transfer (procedure)
176843009	Introduction of gamete into uterine cavity NOS (procedure)
176848000	Gamete intrauterine transfer (procedure)
176849008	Introduction of abortifacient into uterine cavity (procedure)
176850008	Intra-amniotic prostaglandin instillation (procedure)
176849008	Introduction of abortifacient into uterine cavity (procedure)
176851007	Intra-amniotic injection of abortifacient NEC (procedure)
176852000	Extra-amniotic prostaglandin instillation (procedure)
176849008	Introduction of abortifacient into uterine cavity (procedure)
176853005	Extra-amniotic injection of abortifacient NEC (procedure)
176854004	Insertion of prostaglandin abortifacient suppository (procedure)
176855003	Insertion of abortifacient suppository NEC (procedure)
285434006	Insertion of abortifacient suppository (procedure)
176849008	Introduction of abortifacient into uterine cavity (procedure)
176856002	Other specified introduction of abortifacient into uterine cavity (procedure)
176849008	Introduction of abortifacient into uterine cavity (procedure)
176857006	Introduction of abortifacient into uterine cavity NOS (procedure)
176996001	Endoscopic intrafallopian transfer of gamete (procedure)
177037000	Oocyte recovery (procedure)
177037000	Other specified oocyte recovery (procedure)
177043003	Oocyte recovery (procedure)
177037000	Oocyte recovery NOS (procedure)
177044009	Oocyte recovery (procedure)
177095006	Early selective feticide (procedure)
177096007	Late selective feticide (procedure)
177097003	Selective feticide NEC (procedure)
265633004	Selective destruction of fetus (procedure)
177098008	Other specified selective destruction of fetus (procedure)
265633004	Selective destruction of fetus (procedure)
177099000	Selective destruction of fetus NOS (procedure)
265633004	Selective destruction of fetus (procedure)
906211000000103	Destruction of fetus (procedure)
906211000000103	Destruction of fetus (procedure)
906211000000103	Destruction of fetus (procedure)
24878005	Intersex surgery (procedure)
51427007	Intersex surgery, male to female (procedure)
42775008	Intersex surgery, female to male (procedure)
180059006	Excision of ovotestis (procedure)
24878005	Intersex surgery (procedure)
180060001	Other specified operation for sexual transformation (procedure)
24878005	Intersex surgery (procedure)
180061002	Operation for sexual transformation NOS (procedure)
65046005	Infertility therapy (procedure)
58533008	(Artificial insemination (& [by donor] or [by husband])) or (gamete intrafallopian transfer)
183035002	Artificial insemination (procedure)
236895005	Artificial insemination by husband (procedure)
236896006	Artificial insemination by donor (procedure)
236912008	Gamete intrafallopian transfer (procedure)
183036001	Female infertility therapy (procedure)
183037005	Male infertility therapy (procedure)
52637005	Infertility treatment: [NOS] or [in vitro fertilisation] (procedure)
65046005	Test tube ovum fertilization (procedure)
183038000	Infertility therapy (procedure)
183083004	Patient advised about the risks of human immunodeficiency virus (situation)
386394001	Pregnancy termination care (regime/therapy)
183606009	Referral for counseling for termination of pregnancy (procedure)
769411000000104	Self referral to termination of pregnancy service (procedure)
415262008	Referral for termination of pregnancy (procedure)
183905006	Private referral to venereologist (procedure)
184005004	Requests pregnancy termination (situation)
6731000000105	Therapeutic abortion form: [HSA1- green form] or [Form A] (administrative concept)
9391000000101	HSA1 therapeutic abortion green form (record artifact)
10641000000105	Form A - therapeutic abortion (record artifact)
5211000000103	Therapeutic abortion form status (finding)
13961000000108	HSA1 form status (finding)
185019006	Reason for termination of pregnancy (observable entity)
310506006	Reason for termination of pregnancy (observable entity)
185020000	Risk to the life of the pregnant woman greater than if the pregnancy was terminated (finding)
310506006	Reason for termination of pregnancy (observable entity)
310507002	Risk to life of pregnant woman greater than if pregnancy terminated (finding)
365565007	Finding of legal affairs and legal constraints (finding)
185021001	To prevent grave permanent injury to the physical/mental health of pregnant woman (procedure)
310506006	Reason for termination of pregnancy (observable entity)
310508007	To prevent grave perm inj to phys/mental health pregn woman (finding)
365565007	Finding of legal affairs and legal constraints (finding)
185022008	Less than 24 weeks involving risk of injury to the physical/mental health of pregnant woman (finding)
310506006	Reason for termination of pregnancy (observable entity)
310509004	Pregnancy of less than 24 weeks involving risk of injury for the physical or mental health of the pregnant woman (finding)
365565007	Finding of legal affairs and legal constraints (finding)
185023003	Less than 24 weeks involving risk of injury to the physical/mental health of any existing children of the pregnant woman's family (finding)
310506006	Reason for termination of pregnancy (observable entity)
310510009	Pregnancy of less than 24 weeks involving risk of injury for health of existing child of pregnant woman (finding)
365565007	Finding of legal affairs and legal constraints (finding)
185024009	Unborn child at risk from physical or mental abnormalities as to be seriously handicapped (finding)
310506006	Reason for termination of pregnancy (observable entity)
310511008	Unborn child at risk from abnorms as to be serious handicap (finding)
365565007	Finding of legal affairs and legal constraints (finding)
185038002	Child at risk-case conference (& admin) (finding)
271454007	Child at risk-case conference (procedure)
185039005	Child at risk conf attend >1hr (finding)
185040007	Child at risk conf attend <1hr (finding)
185041006	Child at risk conf fee to SS (finding)
185042004	Child at risk conf fee paid (finding)
185043009	Child at risk fee unpaid (finding)
185044003	Child at risk case conf NOS (finding)
308560007	Child at risk case conference status (finding)
185045002	Child into care medical examination (procedure)
185046001	Child into care exam done (finding)
713020001	Child into care medical examination done (situation)
185047005	Child to care exam fee to SS (finding)
185048000	Child to care exam fee paid (finding)
185049008	Child to care exam fee unpaid (finding)
185045002	Child into care medical examination (procedure)
185050008	Child to care exam NOS (procedure)
185206002	Seen in L.A. clinic-child (finding)
709661000000103	Seen in L.A. clinic-child (finding)
186050004	Formal complaint about medical care (procedure)
186051000	Formal complaint about general practitioner (procedure)
186052007	Formal complaint about GP RE: self (procedure)
186053002	Formal complaint about GP RE: relative (procedure)
186054008	Formal complaint about hospital care (procedure)
186055009	Formal complaint about hospital care RE: self (procedure)
186056005	Formal complaint about hospital care RE: relative (procedure)
186057001	Formal complaint about private specialist (procedure)
186058006	Formal complaint about private specialist RE: self (procedure)
186059003	Formal complaint about private specialist RE: relative (procedure)
67915005	Intestinal trichomoniasis (disorder)
33839006	Genital herpes simplex (disorder)
186538004	Anogenital herpesviral infection (disorder)
33839006	Genital herpes unspecified (& [simplex group]) (disorder)
186536000	Genital herpes simplex (disorder)
27420004	Herpetic vulvovaginitis (disorder)
59819007	Herpetic ulceration of vulva (disorder)
10227000	Herpetic infection of penis (disorder)
186537009	Herpesviral infection of perianal skin and rectum (disorder)
186538004	Anogenital herpesviral infection (disorder)
33839006	Genital herpes simplex NOS (disorder)
186539007	Genital herpes simplex (disorder)
40733004	Other viral and chlamydial diseases (disorder)
186620008	Infectious disease (disorder)
26206000	Hepatic coma due to viral hepatitis B (disorder)
186623005	Viral hepatitis B with coma (disorder)
186624004	Acute hepatitis B with delta agent (coinfection) with hepatic coma (disorder)
66071002	Viral serum hepatitis B (disorder)
186625003	Viral hepatitis type B (disorder)
186626002	Acute hepatitis B with delta-agent (coinfection) without hepatic coma (disorder)
3738000	Other specified viral hepatitis with coma (disorder)
186627006	Viral hepatitis (disorder)
186628001	Viral hepatitis C with coma (disorder)
3738000	Other specified viral hepatitis with hepatic coma NOS (disorder)
186629009	Viral hepatitis (disorder)
3738000	Other specified viral hepatitis without coma (disorder)
186630004	Viral hepatitis (disorder)
50711007	Viral hepatitis C without mention of hepatic coma (disorder)
186631000	Viral hepatitis type C (disorder)
186634008	Hepatitis non-A non-B (disorder)
3738000	Other specified viral hepatitis without mention of hepatic coma NOS (disorder)
186635009	Viral hepatitis (disorder)
186639003	Chronic viral hepatitis B without delta-agent (disorder)
50711007	Hepatitis C (disorder)
186643004	Viral hepatitis type C (disorder)
186673008	Other diseases of conjunctiva due to viruses and chlamydiae NEC (disorder)
45261009	Viral conjunctivitis (disorder)
186682002	Viral conjunctivitis &/or chlamydial conjunctivitis NOS (disorder)
299699004	Infective conjunctivitis (disorder)
40733004	Other viral or chlamydial diseases (disorder)
186683007	Infectious disease (disorder)
40070004	Molluscum contagiosum infection (disorder)
186684001	Molluscum contagiosum with eyelid involvement (disorder)
314901000	Molluscum contagiosum with eyelid involvement (disorder)
57019003	Warts: [viral] or [verrucae] (disorder)
63440008	Verruca vulgaris (disorder)
186685000	Verruca plantaris (disorder)
57019003	Verruca vulgaris (disorder)
186686004	Verruca vulgaris (disorder)
63440008	Verruca plantaris (disorder)
186688003	(Warts: [genital] or [penile] or [venereal]) or (condylomata acuminatum) (disorder)
240542006	Anogenital warts (disorder)
240598006	Penile warts (disorder)
266113007	Genital warts (disorder)
302812006	Anogenital human papillomavirus infection (disorder)
186689006	Warts: [perianal] or [anal] (disorder)
240597001	Anal warts (disorder)
266114001	Perianal warts (disorder)
57019003	Unspecified viral warts (disorder)
186693000	Verruca vulgaris (disorder)
186698009	Cytomegalovirus hepatitis (disorder)
62479008	(AIDS) or (HIV infection) (disorder)
86406008	Acquired immune deficiency syndrome (disorder)
186705005	Human immunodeficiency virus infection (disorder)
111880001	Acute human immunodeficiency virus infection (disorder)
91947003	Asymptomatic human immunodeficiency virus infection (disorder)
95892003	Persistent generalized lymphadenopathy (disorder)
186706006	Human immunodeficiency virus infection constitutional disease (disorder)
186707002	Human immunodeficiency virus infection with neurological disease (disorder)
186708007	Human immunodeficiency virus infection with secondary clinical infectious disease (disorder)
186709004	Human immunodeficiency virus with secondary cancers (disorder)
363346000	Malignant neoplastic disease (disorder)
86406008	Human immunodeficiency virus with other clinical findings (disorder)
186714000	Human immunodeficiency virus infection (disorder)
86406008	Acquired human immunodeficiency virus infection syndrome NOS (disorder)
186715004	Human immunodeficiency virus infection (disorder)
86406008	Human immunodef virus resulting in other disease (disorder)
186716003	Human immunodeficiency virus infection (disorder)
81000119104	Symptomatic human immunodeficiency virus infection (disorder)
88415009	Mycobacteriosis (disorder)
186717007	Human immunodeficiency virus disease resulting in mycobacterial infection (disorder)
186718002	Human immunodeficiency virus disease resulting in cytomegaloviral disease (disorder)
81000119104	Symptomatic human immunodeficiency virus infection (disorder)
186719005	Human immunodeficiency virus disease resulting in candidiasis (disorder)
81000119104	Symptomatic human immunodeficiency virus infection (disorder)
186720004	HIV disease resulting in Pneumocystis carinii pneumonia (disorder)
420403001	Pneumocystosis associated with acquired immunodeficiency syndrome (disorder)
186721000	Human immunodeficiency virus disease resulting in multiple infections (disorder)
264569006	Secondary infection (disorder)
186722007	HIV disease resulting in Kaposi's sarcoma (disorder)
420524008	Kaposi's sarcoma associated with acquired immunodeficiency syndrome (disorder)
186723002	Human immunodeficiency virus disease resulting in Burkitt's lymphoma (disorder)
713897006	Burkitt lymphoma co-occurrent with human immunodeficiency virus infection (disorder)
86406008	Human immunodeficiency virus (HIV) disease resulting in other types of non-Hodgkin's lymphoma (disorder)
186724008	Human immunodeficiency virus infection (disorder)
442537007	Non-Hodgkin lymphoma associated with Human immunodeficiency virus infection (disorder)
186725009	Human immunodeficiency virus disease resulting in multiple malignant neoplasms (disorder)
363346000	Malignant neoplastic disease (disorder)
86406008	Human immunodeficiency virus infection (disorder)
186726005	Human immunodeficiency virus disease resulting in lymphoid interstitial pneumonitis (disorder)
421671002	Pneumonia associated with acquired immunodeficiency syndrome (disorder)
105629000	Chlamydial infection (disorder)
186729003	Chlamydial infection of lower genitourinary tract (disorder)
186731007	Chlamydial infection of anus and rectum (disorder)
186732000	Chlamydial infection of pelviperitoneum and other genitourinary organs (disorder)
312099009	Genitourinary chlamydia infection (disorder)
40733004	Other specified viral and chlamydial diseases (disorder)
186737006	Infectious disease (disorder)
40733004	Other specified viral and chlamydial diseases NOS (disorder)
186740006	Infectious disease (disorder)
105635000	Disease caused by Retroviridae (disorder)
40733004	Other specified viral or chlamydial diseases (disorder)
186756001	Infectious disease (disorder)
105635000	Retrovirus as the cause of diseases classified to other chapters (disorder)
186759008	Disease caused by Retroviridae (disorder)
40733004	Other viral or chlamydial disease NOS (disorder)
186765008	Infectious disease (disorder)
8098009	(Venereal diseases [& others including syphilis]) or (STDs) (disorder)
186831003	Sexually transmitted infectious disease (disorder)
35742006	Congenital syphilis (disorder)
192008	Congenital syphilis: [early forms - named variants] (disorder)
4359001	Congenital syphilitic hepatomegaly (disorder)
27648007	Early congenital syphilis (less than 2 years) (disorder)
56118002	Congenital syphilitic periostitis (disorder)
58392004	Congenital syphilitic splenomegaly (disorder)
59721007	Congenital syphilitic osteochondritis (disorder)
186832005	Congenital syphilitic pemphigus (disorder)
266125005	Early congenital syphilis with symptoms (disorder)
275376007	Congenital syphilitic chronic coryza (disorder)
186833000	Early congenital syphilis - latent (disorder)
4359001	Early congenital syphilis NOS (disorder)
186834006	Early congenital syphilis (less than 2 years) (disorder)
44568006	Syphilitic interstitial keratitis (disorder)
4243004	Juvenile neurosyphilis (disorder)
266126006	Late congenital neurosyphilis (disorder)
186837004	Unspecified juvenile neurosyphilis (disorder)
266126006	Late congenital neurosyphilis (disorder)
32735002	Congenital syphilitic encephalitis (disorder)
186839001	Juvenile neurosyphilis NOS (disorder)
266126006	Late congenital neurosyphilis (disorder)
82323002	Other late congenital syphilis (disorder)
186840004	Late congenital syphilis (2 years OR more) (disorder)
87318008	Congenital syphilis with gumma (disorder)
186841000	Congenital syphilitic gumma (disorder)
86443005	Hutchinson's teeth (disorder)
77782006	Syphilitic saddle nose (disorder)
186842007	Late congenital syphilitic oculopathy (disorder)
82323002	Other late congenital syphilis NOS (disorder)
186843002	Late congenital syphilis (2 years OR more) (disorder)
827006	Late congenital syphilis, latent (positive serology - cerebrospinal fluid, 2 years OR more) (disorder)
82323002	Unspecified late congenital syphilis (disorder)
186844008	Late congenital syphilis (2 years OR more) (disorder)
35742006	Congenital syphilis NOS (disorder)
186845009	Congenital syphilis (disorder)
186846005	Early symptomatic syphilis (disorder)
186847001	Primary genital syphilis (disorder)
31015008	Primary anal syphilis (disorder)
186848006	Other primary syphilis (disorder)
266127002	Primary syphilis (disorder)
27460003	Primary syphilis of breast (disorder)
54274001	Primary syphilis of fingers (disorder)
28198007	Primary syphilis of lip (disorder)
10345003	Primary syphilis of tonsils (disorder)
186849003	Other primary syphilis NOS (disorder)
266127002	Primary syphilis (disorder)
186850003	Secondary syphilis of skin and mucous membrane (disorder)
77028001	Secondary syphilis of anus (disorder)
60528006	Secondary syphilis of mouth (disorder)
51960003	Secondary syphilis of pharynx (disorder)
59233003	Secondary syphilis of skin (disorder)
81339006	Secondary syphilis of tonsil (disorder)
52414005	Secondary syphilis of vulva (disorder)
186850003	Secondary syphilis of skin or mucus membranes NOS (disorder)
186852006	Secondary syphilis of skin and mucous membrane (disorder)
59934002	Secondary syphilitic adenopathy (disorder)
186854007	Uveitis due to secondary syphilis (disorder)
186855008	Syphilitic uveitis unspecified (disorder)
410478005	Ocular syphilis (disorder)
66281009	Secondary syphilitic chorioretinitis (disorder)
30080002	Secondary syphilitic iridocyclitis (disorder)
186857000	Secondary syphilitic uveitis NOS (disorder)
410478005	Ocular syphilis (disorder)
58227000	Secondary syphilis of viscera &/or bone (disorder)
63751007	Secondary syphilis of viscera (disorder)
186858005	Secondary syphilis of bone (disorder)
266129004	Secondary syphilis of viscera or bone (navigational concept)
69595007	Secondary syphilitic periostitis (disorder)
80770009	Secondary syphilis of liver (disorder)
58227000	Secondary syphilis of viscera and bone NOS (disorder)
186860007	Secondary syphilis of viscera (disorder)
186861006	Secondary syphilis relapse (disorder)
186862004	Other forms of secondary syphilis (disorder)
240557004	Secondary syphilis (disorder)
186863009	Acute secondary syphilitic meningitis (disorder)
59307008	Syphilitic alopecia (disorder)
186864003	Other secondary syphilis NOS (disorder)
240557004	Secondary syphilis (disorder)
186865002	Unspecified secondary syphilis (disorder)
240557004	Secondary syphilis (disorder)
186867005	Latent early syphilis (disorder)
186868000	Serological relapse after treatment of latent early syphilis (disorder)
186869008	Latent early syphilis NOS (disorder)
266130009	Acquired syphilis - early latent (disorder)
83883001	Cardiovascular syphilis (disorder)
67391006	Syphilitic: [endocarditis] or [valve disease] (disorder)
186873006	Syphilitic endocarditis (disorder)
233849007	Syphilitic valve disease (disorder)
67391006	Syphilitic endocarditis of unspecified valve (disorder)
186874000	Syphilitic endocarditis (disorder)
186875004	Syphilitic endocarditis of mitral valve (disorder)
186877007	Syphilitic endocarditis of tricuspid valve (disorder)
186878002	Syphilitic endocarditis of pulmonary valve (disorder)
67391006	Syphilitic endocarditis of heart valve NOS (disorder)
186879005	Syphilitic endocarditis (disorder)
83883001	Other specified cardiovascular system syphilis (disorder)
186880008	Cardiovascular syphilis (disorder)
266131008	Late cardiovascular syphilis (disorder)
3589003	Syphilitic pericarditis (disorder)
4082005	Syphilitic myocarditis (disorder)
83883001	Other specified cardiovascular system syphilis NOS (disorder)
186882000	Cardiovascular syphilis (disorder)
266131008	Late cardiovascular syphilis (disorder)
83883001	Cardiovascular syphilis NOS (disorder)
186883005	Cardiovascular syphilis (disorder)
266131008	Late cardiovascular syphilis (disorder)
26039008	Neurosyphilis (disorder)
51928006	(Syphilitic: [tabes dorsalis] or [spinal sclerosis]) or (locomotor ataxia) (disorder)
186885003	General paresis - neurosyphilis (disorder)
13310005	Paresis: [general neurosyphilis & GPI] or [tabo] (disorder)
51928006	Taboparesis (disorder)
186886002	General paresis - neurosyphilis (disorder)
37754005	Asymptomatic neurosyphilis (disorder)
186888001	Other specified neurosyphilis (disorder)
266133006	Late quaternary neurosyphilis (disorder)
26135000	Syphilitic encephalitis (disorder)
38523005	Syphilitic parkinsonism (disorder)
77939001	Syphilitic disseminated retinochoroiditis (disorder)
22386003	Syphilitic optic atrophy (disorder)
36276008	Syphilitic retrobulbar neuritis (disorder)
19206003	Syphilitic acoustic neuritis (disorder)
186893003	Rupture of syphilitic cerebral aneurysm (disorder)
186894009	Other specified neurosyphilis NOS (disorder)
266133006	Late quaternary neurosyphilis (disorder)
186895005	Neurosyphilis NOS (disorder)
266133006	Late quaternary neurosyphilis (disorder)
72083004	Other forms of late syphilis with symptoms (disorder)
186896006	Late syphilis (disorder)
11338007	Syphilitic episcleritis (disorder)
8555001	Syphilis of lung (disorder)
34964002	Syphilitic peritonitis (disorder)
186898007	Syphilitic peritonitis (disorder)
86028001	Syphilis of liver (disorder)
59530001	Syphilis of kidney (disorder)
50528008	Syphilis of bone (disorder)
88943008	Syphilis of muscle (disorder)
186899004	Syphilis of synovium, tendon or bursa (disorder)
37430004	Syphilis of synovium (disorder)
49923008	Syphilis of tendon (disorder)
23550005	Syphilis of bursa (disorder)
186899004	Syphilis of synovium, tendon or bursa NOS (disorder)
186900009	Syphilis of synovium, tendon or bursa (disorder)
72083004	Other specified late syphilis (disorder)
186901008	Late syphilis (disorder)
72083004	Late symptomatic syphilis NOS (disorder)
186902001	Late syphilis (disorder)
186903006	Late latent syphilis (disorder)
76272004	(Syphilis (& [other and unspecified])) or (treponemal infection) (disorder)
186904000	Syphilis (disorder)
72083004	Late syphilis unspecified (disorder)
186905004	Late syphilis (disorder)
76272004	Latent syphilis unspecified (disorder)
186906003	Syphilis (disorder)
76272004	Syphilis NOS (disorder)
186907007	Syphilis (disorder)
15628003	Gonorrhea (disorder)
54825009	Acute gonorrhea of lower genitourinary tract (disorder)
186908002	Acute gonorrhea of lower genitourinary tract (disorder)
80604007	Acute gonococcal bartholinitis (disorder)
29864006	Acute gonococcal urethritis (disorder)
2390000	Acute gonococcal vulvovaginitis (disorder)
54825009	Acute gonorrhea of lower genitourinary tract NOS (disorder)
186909005	Acute gonorrhea of lower genitourinary tract (disorder)
50970007	Acute gonorrhea of upper genitourinary tract (disorder)
186910000	Acute gonorrhea of upper genitourinary tract (disorder)
50970007	Acute unspecified gonorrhea of upper genitourinary tract (disorder)
186911001	Acute gonorrhea of upper genitourinary tract (disorder)
24868007	Acute gonococcal cystitis (disorder)
111806005	Acute gonococcal prostatitis (disorder)
30168008	Acute gonococcal: [epididymo-orchitis] or [orchitis] (disorder)
186912008	Acute gonococcal epididymo-orchitis (disorder)
65049003	Acute gonococcal seminal vesiculitis (disorder)
20943002	Acute gonococcal cervicitis (disorder)
65295003	Acute gonococcal endometritis (disorder)
45377007	Acute gonococcal salpingitis (disorder)
50970007	Acute gonorrhea upper genitourinary tract NOS (disorder)
186914009	Acute gonorrhea of upper genitourinary tract (disorder)
186915005	Chronic gonorrhea lower genitourinary tract (disorder)
12373006	Chronic gonococcal bartholinitis (disorder)
44412000	Chronic gonococcal urethritis (disorder)
11906007	Chronic gonococcal vulvovaginitis (disorder)
186915005	Chronic gonorrhea of lower genitourinary tract NOS (disorder)
186916006	Chronic gonorrhea lower genitourinary tract (disorder)
80388004	Chronic gonorrhea of upper genitourinary tract (disorder)
186917002	Chronic gonorrhea of upper genitourinary tract (disorder)
80388004	Chronic unspecified gonorrhea of upper genitourinary tract (disorder)
186918007	Chronic gonorrhea of upper genitourinary tract (disorder)
88813005	Chronic gonococcal cystitis (disorder)
60893000	Chronic gonococcal prostatitis (disorder)
35526001	Chronic gonococcal epididymo-orchitis (disorder)
23975003	Chronic gonococcal seminal vesiculitis (disorder)
76802005	Chronic gonococcal cervicitis (disorder)
31999004	Chronic gonococcal endometritis (disorder)
53529004	Chronic gonococcal salpingitis (disorder)
80388004	Chronic gonorrhea of upper genitourinary tract NOS (disorder)
186921009	Chronic gonorrhea of upper genitourinary tract (disorder)
35876006	Gonococcal infection of eye (disorder)
28438004	Gonococcal conjunctivitis neonatorum (disorder)
9091006	Gonococcal iridocyclitis (disorder)
111807001	Gonococcal endophthalmia (disorder)
40149008	Gonococcal keratitis (disorder)
35876006	Gonococcal eye infection NOS (disorder)
186925000	Gonococcal infection of eye (disorder)
44743006	Gonococcal infection of joint (disorder)
186927008	Gonococcal synovitis &/or tenosynovitis (disorder)
240039005	Gonococcal tenosynovitis (disorder)
240582004	Gonococcal synovitis (disorder)
266138002	Gonococcal synovitis or tenosynovitis (disorder)
46699001	Gonococcal bursitis (disorder)
53664003	Gonococcal spondylitis (disorder)
44743006	Gonococcal: [joint infection NOS] or [rheumatism] (disorder)
186930001	Gonococcal infection of joint (disorder)
74372003	Gonorrhea of pharynx (disorder)
42746002	Gonorrhea of rectum (disorder)
186931002	Gonococcal anal infection (disorder)
42746002	Gonorrhea of rectum (disorder)
186932009	Gonococcal rectal infection (disorder)
42746002	Gonococcal proctitis NOS (disorder)
186933004	Gonorrhea of rectum (disorder)
15628003	Gonococcal infection of other specified sites (disorder)
186934005	Gonorrhea (disorder)
60335002	Gonococcal keratosis (disorder)
90428001	Gonococcal pericarditis (disorder)
9241004	Other gonococcal heart disease (disorder)
15628003	Gonococcal heart disease (disorder)
186938008	Gonorrhea (disorder)
186939000	Gonococcal peritonitis (disorder)
15628003	Gonococcal: [other infection of OS site] or [hepatitis] or [perihepatitis] or [abscess] or [cellulitis] (disorder)
186941004	Gonorrhea (disorder)
235861001	Abscess gonococcal (disorder)
235863003	Gonococcal hepatitis (disorder)
237042003	Gonococcal perihepatitis (disorder)
240584003	Gonococcal cellulitis (disorder)
5085001	Gonococcal: [OS infection NOS] or [septicaemia] or [aemia NOS] (disorder)
15628003	Gonococcemia (disorder)
186942006	Gonorrhea (disorder)
15628003	(Gonococcal infections NOS) or (gonorrhoea) (disorder)
186943001	Gonorrhea (disorder)
8098009	Other venereal diseases (disorder)
186944007	Sexually transmitted infectious disease (disorder)
186945008	(Chancroid [& bubo]) or (Ducrey's chancre) (disorder)
266143009	Chancroid (disorder)
186946009	Lymphogranuloma venereum (disorder)
28867007	(Granuloma inguinale) or (donovanosis) or (pudendal ulcer) (disorder)
186947000	Granuloma inguinale (disorder)
67224007	Reiter's disease (disorder)
84619001	Nonspecific genital infection (disorder)
774911000000100	Nongonococcal urethritis (disorder)
8098009	Other specified venereal diseases (disorder)
186948005	Sexually transmitted infectious disease (disorder)
8098009	Venereal disease NOS (disorder)
186949002	Sexually transmitted infectious disease (disorder)
8098009	Other specified syphilis or other venereal diseases (disorder)
186950002	Sexually transmitted infectious disease (disorder)
8098009	Syphilis or venereal disease NOS (disorder)
186951003	Sexually transmitted infectious disease (disorder)
186978001	Nonvenereal endemic syphilis (& [Bejel] or [Njovera]) (disorder)
240686008	Bejel (disorder)
240688009	Njovera (disorder)
271426000	Non-venereal endemic syphilis (disorder)
56335008	Infection caused by Trichomonas (disorder)
35089004	Urogenital infection caused by Trichomonas vaginalis (disorder)
35089004	(Unspecified urogenital trichomonas) or (trichomonal vaginalis: [flour] or [leukorrhoea]) (disorder)
81598001	Urogenital infection caused by Trichomonas vaginalis (disorder)
187201006	Trichomonal vulvovaginitis (disorder)
81598001	Trichomonal vaginitis &/or vulvovaginitis (disorder)
187202004	Trichomonal vulvovaginitis (disorder)
276877003	Trichomonal vaginitis (disorder)
30116001	Trichomonal urethritis (disorder)
35089004	Urogenital trichomonas NOS (disorder)
187204003	Urogenital infection caused by Trichomonas vaginalis (disorder)
56335008	Other specified site trichomonas (disorder)
187205002	Infection caused by Trichomonas (disorder)
56335008	Trichomonas NOS (disorder)
187206001	Infection caused by Trichomonas (disorder)
45776000	Phthirus pubis (organism)
71011005	Phthirus/pediculus pubis - pubic lice - crabs (& infestation) (disorder)
187210003	Infestation caused by Phthirus pubis (disorder)
187348005	[X]Infections with a predominantly sexual mode of transmission (disorder)
455491000000109	[X]Infections with a predominantly sexual mode of transmission (disorder)
4359001	[X]Early congenital syphilis, unspecified (disorder)
187349002	Early congenital syphilis (less than 2 years) (disorder)
413891000000100	[X]Early congenital syphilis, unspecified (disorder)
82323002	[X]Other late congenital syphilis, symptomatic (disorder)
187350002	Late congenital syphilis (2 years OR more) (disorder)
401931000000108	[X]Other late congenital syphilis, symptomatic (disorder)
82323002	[X]Late congenital syphilis, unspecified (disorder)
187351003	Late congenital syphilis (2 years OR more) (disorder)
427851000000108	[X]Late congenital syphilis, unspecified (disorder)
35742006	[X]Congenital syphilis, unspecified (disorder)
187352005	Congenital syphilis (disorder)
464571000000100	[X]Congenital syphilis, unspecified (disorder)
187353000	[X]Primary syphilis of other sites (disorder)
266127002	Primary syphilis (disorder)
452801000000105	[X]Primary syphilis of other sites (disorder)
187354006	[X]Other secondary syphilis (disorder)
240557004	Secondary syphilis (disorder)
399271000000106	[X]Other secondary syphilis (disorder)
186846005	[X]Early syphilis, unspecified (disorder)
187355007	Early symptomatic syphilis (disorder)
396271000000102	[X]Early syphilis, unspecified (disorder)
26039008	[X]Neurosyphilis, unspecified (disorder)
187356008	Neurosyphilis (disorder)
396281000000100	[X]Neurosyphilis, unspecified (disorder)
187357004	[X]Other symptomatic late syphilis (disorder)
278481001	Quaternary syphilis (disorder)
389351000000106	[X]Other symptomatic late syphilis (disorder)
72083004	[X]Late syphilis, unspecified (disorder)
187358009	Late syphilis (disorder)
461961000000102	[X]Late syphilis, unspecified (disorder)
76272004	[X]Syphilis, unspecified (disorder)
187359001	Syphilis (disorder)
409411000000106	[X]Syphilis, unspecified (disorder)
15628003	[X]Other gonococcal infections (disorder)
187360006	Gonorrhea (disorder)
438971000000108	[X]Other gonococcal infections (disorder)
15628003	[X]Gonococcal infection, unspecified (disorder)
187361005	Gonorrhea (disorder)
390531000000100	[X]Gonococcal infection, unspecified (disorder)
105629000	[X]Sexually transmitted chlamydial infection of other sites (disorder)
187362003	Chlamydial infection (disorder)
478751000000103	[X]Sexually transmitted chlamydial infection of other sites (disorder)
56335008	[X]Trichomoniasis of other sites (disorder)
187363008	Infection caused by Trichomonas (disorder)
478631000000100	[X]Trichomoniasis of other sites (disorder)
56335008	[X]Trichomoniasis, unspecified (disorder)
187364002	Infection caused by Trichomonas (disorder)
397171000000106	[X]Trichomoniasis, unspecified (disorder)
186538004	[X]Anogenital herpes viral infection, unspecified (disorder)
187365001	Anogenital herpesviral infection (disorder)
409241000000108	[X]Anogenital herpes viral infection, unspecified (disorder)
8098009	[X]Other specified predominantly sexually transmitted diseases (disorder)
187366000	Sexually transmitted infectious disease (disorder)
425641000000100	[X]Other specified predominantly sexually transmitted diseases (disorder)
8098009	[X]Unspecified sexually transmitted disease (disorder)
187367009	Sexually transmitted infectious disease (disorder)
431891000000106	[X]Unspecified sexually transmitted disease (disorder)
187368004	[X]Chlamydial infection of genitourinary tract, unspecified (disorder)
312099009	Genitourinary chlamydia infection (disorder)
402081000000102	[X]Chlamydial infection of genitourinary tract, unspecified (disorder)
187378001	[X]Other diseases caused by chlamydiae (disorder)
471481000000108	[X]Other diseases caused by chlamydiae (disorder)
105629000	[X]Other chlamydial diseases (disorder)
187380007	Chlamydial infection (disorder)
411811000000105	[X]Other chlamydial diseases (disorder)
105629000	[X]Chlamydial infection, unspecified (disorder)
187381006	Chlamydial infection (disorder)
468911000000105	[X]Chlamydial infection, unspecified (disorder)
3738000	[X]Other chronic viral hepatitis (disorder)
187434006	Viral hepatitis (disorder)
419531000000100	[X]Other chronic viral hepatitis (disorder)
10295004	[X]Chronic viral hepatitis, unspecified (disorder)
187435007	Chronic viral hepatitis (disorder)
419541000000109	[X]Chronic viral hepatitis, unspecified (disorder)
40946000	[X]Unspecified viral hepatitis with coma (disorder)
187436008	Hepatic coma due to viral hepatitis (disorder)
444071000000104	[X]Unspecified viral hepatitis with coma (disorder)
111896003	[X]Unspecified viral hepatitis without coma (disorder)
187437004	Viral hepatitis without hepatic coma (disorder)
468921000000104	[X]Unspecified viral hepatitis without coma (disorder)
86406008	[X]Human immunodeficiency virus disease (disorder)
187438009	Human immunodeficiency virus infection (disorder)
468931000000102	[X]Human immunodeficiency virus disease (disorder)
86406008	[X]HIV disease resulting in other bacterial infections (disorder)
187439001	Human immunodeficiency virus infection (disorder)
411831000000102	[X]HIV disease resulting in other bacterial infections (disorder)
468931000000102	[X]Human immunodeficiency virus disease (disorder)
86406008	[X]HIV disease resulting in other viral infections (disorder)
186708007	Human immunodeficiency virus infection (disorder)
187441000	Human immunodeficiency virus infection with secondary clinical infectious disease (disorder)
441561000000104	[X]HIV disease resulting in other viral infections (disorder)
468931000000102	[X]Human immunodeficiency virus disease (disorder)
86406008	[X]HIV disease resulting in other mycoses (disorder)
187442007	Human immunodeficiency virus infection (disorder)
413621000000104	[X]HIV disease resulting in other mycoses (disorder)
468931000000102	[X]Human immunodeficiency virus disease (disorder)
86406008	[X]Hiv disease resulting in other infectious and parasitic diseases (disorder)
186708007	Human immunodeficiency virus infection (disorder)
187444008	Human immunodeficiency virus infection with secondary clinical infectious disease (disorder)
418661000000104	[X]Hiv disease resulting in other infectious and parasitic diseases (disorder)
468931000000102	[X]Human immunodeficiency virus disease (disorder)
186708007	[X]Hiv disease resulting in unspecified infectious and parasitic disease (disorder)
187445009	Human immunodeficiency virus infection with secondary clinical infectious disease (disorder)
466811000000104	[X]Hiv disease resulting in unspecified infectious and parasitic disease (disorder)
86406008	[X]HIV disease resulting in other non-Hodgkin's lymphoma (disorder)
187446005	Human immunodeficiency virus infection (disorder)
442537007	Non-Hodgkin lymphoma associated with Human immunodeficiency virus infection (disorder)
442351000000104	[X]HIV disease resulting in other non-Hodgkin's lymphoma (disorder)
468931000000102	[X]Human immunodeficiency virus disease (disorder)
86406008	[X]Hiv disease resulting in other malignant neoplasms of lymphoid, hematopoietic and related tissue (disorder)
187447001	Human immunodeficiency virus infection (disorder)
401941000000104	[X]HIV disease resulting in other malignant neoplasms of lymphoid, haematopoietic and related tissue (disorder)
468931000000102	[X]Human immunodeficiency virus disease (disorder)
86406008	[X]HIV disease resulting in other malignant neoplasms (disorder)
187448006	Human immunodeficiency virus infection (disorder)
713572001	Malignant neoplastic disease co-occurrent with human immunodeficiency virus infection (disorder)
455571000000106	[X]HIV disease resulting in other malignant neoplasms (disorder)
468931000000102	[X]Human immunodeficiency virus disease (disorder)
86406008	[X]HIV disease resulting in unspecified malignant neoplasm (disorder)
187449003	Human immunodeficiency virus infection (disorder)
413311000000103	[X]HIV disease resulting in unspecified malignant neoplasm (disorder)
468931000000102	[X]Human immunodeficiency virus disease (disorder)
187450003	[X]HIV disease resulting in multiple diseases classified elsewhere (disorder)
413321000000109	[X]HIV disease resulting in multiple diseases classified elsewhere (disorder)
187451004	[X]Hiv disease resulting in hematological and immunological abnormalities, not elsewhere classified (disorder)
401191000000107	[X] HIV disease resulting in haematological and immunological abnormalities, not elsewhere classified (disorder)
86406008	[X]HIV disease resulting in other specified conditions (disorder)
187452006	Human immunodeficiency virus infection (disorder)
428061000000103	[X]HIV disease resulting in other specified conditions (disorder)
468931000000102	[X]Human immunodeficiency virus disease (disorder)
86406008	[X]Unspecified human immunodeficiency virus [HIV] disease (disorder)
187453001	Human immunodeficiency virus infection (disorder)
439901000000106	[X]Unspecified human immunodeficiency virus [HIV] disease (disorder)
105635000	[X]Retrovirus infections, not elsewhere classified (disorder)
187463009	Disease caused by Retroviridae (disorder)
417341000000108	[X]Retrovirus infections, not elsewhere classified (disorder)
4296008	Transsexualism (disorder)
407374003	Transsexual (finding)
191782007	Transsexuality with unspecified sexual history (disorder)
407374003	Transsexual (finding)
191783002	Transsexuality with asexual history (disorder)
472945003	Previously asexual transsexual (finding)
191784008	Transsexuality with homosexual history (disorder)
472947006	Previously homosexual transsexual (finding)
191785009	Transsexuality with heterosexual history (disorder)
472946002	Previously heterosexual transsexual (finding)
191786005	Transsexualism NOS (disorder)
407374003	Transsexual (finding)
191787001	Psychosexual identity disorder (disorder)
191788006	Feminism in boy (finding)
191789003	Masculinism in girl (finding)
191787001	Psychosexual identity disorder (disorder)
191790007	Psychosexual identity disorder NOS (disorder)
191798000	Gender role disorder of adolescent or adult (disorder)
87991007	Gender identity disorder (disorder)
192507000	[X]Gender identity disorders (disorder)
412311000000105	[X]Gender identity disorders (disorder)
192509002	Dual-role transvestism (disorder)
472989003	Dual-role transvestism (finding)
5095008	Gender identity disorder of childhood (disorder)
87991007	Gender identity disorder (disorder)
192510007	[X]Other gender identity disorders (disorder)
442041000000100	[X]Other gender identity disorders (disorder)
87991007	Gender identity disorder (disorder)
192511006	[X]Gender identity disorder, unspecified (disorder)
412321000000104	[X]Gender identity disorder, unspecified (disorder)
151004	Gonococcal meningitis (disorder)
192646007	Meningitis due to neurosyphilis (disorder)
301086002	Syphilitic meningitis (disorder)
6267005	Congenital syphilitic meningitis (disorder)
192647003	Secondary syphilitic meningitis (disorder)
23291008	Herpes simplex meningitis (disorder)
26135000	Syphilis encephalitis (& congenital) (disorder)
32735002	Syphilitic encephalitis (disorder)
192699001	Congenital syphilitic encephalitis (disorder)
26135000	Encephalitis due to syphilis unspecified (disorder)
192700000	Syphilitic encephalitis (disorder)
193786000	Keratitis caused by syphilis (disorder)
4129001	Argyll-Robertson pupil (finding)
194168004	Non-syphilitic Argyll Robertson pupil (disorder)
194907008	Acute syphilitic pericarditis (disorder)
194910001	Acute gonococcal pericarditis (disorder)
61048000	Gonococcal endocarditis (disorder)
194947001	Acute myocarditis - syphilitic (disorder)
12232008	Syphilitic aneurysm of aorta (disorder)
20735004	Syphilitic aortitis (disorder)
8555001	Lung disease with syphilis (disorder)
196139002	Syphilis of lung (disorder)
34964002	Syphilitic peritonitis (disorder)
197172005	Chlamydial peritonitis (disorder)
197305002	Syphilitic portal cirrhosis (disorder)
186698009	Hepatitis in cytomegalic inclusion virus (disorder)
197340001	Cytomegalovirus hepatitis (disorder)
197347003	Hepatitis in late syphilis (disorder)
197348008	Hepatitis in secondary syphilis (disorder)
197757004	Late syphilis of kidney (disorder)
197848003	Gonococcal cystitis (disorder)
197850006	Trichomonal cystitis (disorder)
7253006	Periurethral cellulitis (disorder)
197898002	(Periurethritis) or (urethritis due to non venereal causes) (disorder)
266563005	Non-venereal urethritis (disorder)
31822004	Other urethritis (disorder)
197904009	Urethritis (disorder)
31822004	Urethritis unspecified (disorder)
197905005	Urethritis (disorder)
31273004	Urethral syndrome NOS (disorder)
197906006	Urethral syndrome (disorder)
31822004	Other urethritis NOS (disorder)
197910009	Urethritis (disorder)
197911008	Urethritis due to non-venereal cause NOS (disorder)
266563005	Non-venereal urethritis (disorder)
197966009	Syphilitic prostatitis (disorder)
197967000	Gonococcal prostatitis (disorder)
71590000	Trichomonal prostatitis (disorder)
2904007	Male infertility (disorder)
84245004	Infertility due to extratesticular cause (disorder)
80330000	Infertility due to drug therapy (finding)
198012001	Infertility due to drug therapy:[male] or [female] (disorder)
52937008	Infertility due to infection (finding)
198013006	Infertility due to infective cause:[male] or [female] (disorder)
53821008	Infertility caused by radiation (finding)
198015004	Infertility due to radiation: [male] or female] (disorder)
58423003	Infertility due to systemic disease (finding)
198016003	Infertility in systemic disease:[male] or [female] (disorder)
297121000	Secondary infertility (finding)
8619003	Infertile (finding)
198017007	Infertility due to extratesticular cause NOS (finding)
2904007	Male infertility (disorder)
198018002	Male infertility NOS (disorder)
198175009	Female syphilitic pelvic inflammatory disease (disorder)
198176005	Female chlamydial pelvic inflammatory disease (disorder)
198242009	Female gonococcal pelvic inflammatory disease (disorder)
6738008	Female infertility (disorder)
198444008	(Female infertility of anovulatory origin) or (anovular cycle) (disorder)
266609001	Female infertility of anovulatory origin (disorder)
198445009	Primary anovulatory infertility (disorder)
39446004	Female infertility of tubal origin (disorder)
198452006	Primary tubal infertility (disorder)
198453001	Secondary tubal infertility (disorder)
26899006	Female infertility of uterine origin (disorder)
198456009	Primary uterine infertility (disorder)
198457000	Secondary uterine infertility (disorder)
3160009	Female infertility of cervical origin (disorder)
198459002	Primary cervical infertility (disorder)
198460007	Secondary cervical infertility (disorder)
198464003	Primary vaginal infertility (disorder)
198465002	Secondary vaginal infertility (disorder)
6738008	Female infertility (disorder)
198468000	Other female infertility (disorder)
198469008	Primary infertility unspecified (disorder)
297106006	Primary infertility (finding)
30238006	Secondary female infertility (disorder)
198470009	Secondary infertility unspecified (disorder)
6738008	Female infertility (disorder)
198471008	(Subfertility) or (other female infertility NOS) (disorder)
313279000	Subfertility (finding)
6738008	Female infertility (disorder)
198472001	Female infertility NOS (disorder)
6738008	Female infertility (disorder)
198597000	[X]Female infertility of other origin (disorder)
450241000000106	[X]Female infertility of other origin (disorder)
198598005	[X]Other complications associated with artificial fertilization (disorder)
213199004	Complications associated with artificial fertilization (disorder)
389951000000107	[X]Other complications associated with artificial fertilisation (disorder)
198604008	[X]Complication associated with artificial fertilization, unspecified (disorder)
213199004	Complications associated with artificial fertilization (disorder)
425581000000107	[X]Complication associated with artificial fertilization, unspecified (disorder)
198621004	Tubal abortion (finding)
609525000	Miscarriage of tubal ectopic pregnancy (disorder)
17369002	Miscarriage (disorder)
17369002	Miscarriage (disorder)
198631006	Spontaneous abortion unspecified (disorder)
17369002	Miscarriage (disorder)
67465009	Miscarriage with sepsis (disorder)
198632004	Spontaneous abortion: [unspecified with genital or pelvic infection] or [with sepsis] (disorder)
17369002	Miscarriage (disorder)
198633009	Spontaneous abortion: [unspecified with delayed haemorrhage] or [heavy bleeding] (disorder)
275421004	Miscarriage with heavy bleeding (disorder)
17369002	Miscarriage (disorder)
198643007	Unspecified spontaneous abortion NOS (disorder)
16863000	Incomplete abortion (disorder)
156072005	Incomplete miscarriage (disorder)
156072005	Incomplete miscarriage (disorder)
198654002	Spontaneous abortion: [incomplete NOS] or [retained products] (disorder)
275425008	Retained products after miscarriage (disorder)
69124005	Complete abortion (disorder)
156073000	Complete miscarriage (disorder)
17369002	Miscarriage (disorder)
198689000	Spontaneous abortion NOS (disorder)
39406005	Legally induced abortion (disorder)
198690009	Termination of pregnancy (& [named variants]) (disorder)
386639001	Termination of pregnancy (procedure)
39406005	Legally induced abortion (disorder)
198691008	Legal abortion unspecified (finding)
198692001	Unspecified legal abortion with genital tract or pelvic infection (disorder)
609446006	Induced termination of pregnancy with complication (disorder)
198693006	Unspecified legal abortion with delayed or excessive hemorrhage (disorder)
609446006	Induced termination of pregnancy with complication (disorder)
198694000	Unspecified legal abortion with damage to pelvic organs or tissues (disorder)
609446006	Induced termination of pregnancy with complication (disorder)
198695004	Unspecified legal abortion with renal failure (disorder)
609446006	Induced termination of pregnancy with complication (disorder)
198696003	Unspecified legal abortion with metabolic disorder (disorder)
609446006	Induced termination of pregnancy with complication (disorder)
198697007	Unspecified legal abortion with shock (disorder)
609446006	Induced termination of pregnancy with complication (disorder)
198698002	Unspecified legal abortion with embolism (disorder)
609446006	Induced termination of pregnancy with complication (disorder)
198699005	Unspecified legal abortion with other specified complication (disorder)
609446006	Induced termination of pregnancy with complication (disorder)
198701005	Unspecified legal abortion with complication NOS (disorder)
609446006	Induced termination of pregnancy with complication (disorder)
34500003	Legal abortion without complication (disorder)
198702003	Unspecified legal abortion with no mention of complication (disorder)
39406005	Legally induced abortion (disorder)
198703008	Unspecified legal abortion NOS (finding)
198704002	Incomplete abortion: [legal] or [medical] or [surgical] (disorder)
267193004	Incomplete legal abortion (disorder)
198705001	Incomplete legal abortion with genital tract or pelvic infection (disorder)
198706000	Incomplete legal abortion with delayed or excessive hemorrhage (disorder)
198707009	Incomplete legal abortion with damage to pelvic organs or tissues (disorder)
198708004	Incomplete legal abortion with renal failure (disorder)
198709007	Incomplete legal abortion with metabolic disorder (disorder)
198710002	Incomplete legal abortion with shock (disorder)
198711003	Incomplete legal abortion with embolism (disorder)
749781000000109	Incomplete termination of pregnancy (disorder)
198712005	Incomplete legal abortion with other specified complication (disorder)
267193004	Incomplete legal abortion (disorder)
198714006	Incomplete legal abortion with complication NOS (disorder)
267193004	Incomplete legal abortion (disorder)
198715007	Incomplete legal abortion with no mention of complication (disorder)
267193004	Incomplete legal abortion (disorder)
198716008	Incomplete legal abortion NOS (disorder)
267193004	Incomplete legal abortion (disorder)
198717004	Complete abortion: [legal] or [medical] or [surgical] (disorder)
267194005	Complete legal abortion (disorder)
198718009	Complete legal abortion with genital tract or pelvic infection (disorder)
198719001	Complete legal abortion with delayed or excessive hemorrhage (disorder)
198720007	Complete legal abortion with damage to pelvic organs or tissues (disorder)
198721006	Complete legal abortion with renal failure (disorder)
198722004	Complete legal abortion with metabolic disorder (disorder)
198723009	Complete legal abortion with shock (disorder)
198724003	Complete legal abortion with embolism (disorder)
198725002	Complete legal abortion with other specified complication (disorder)
267194005	Complete legal abortion (disorder)
198726001	Complete legal abortion with complication NOS (disorder)
267194005	Complete legal abortion (disorder)
198727005	Complete legal abortion with no mention of complication (disorder)
267194005	Complete legal abortion (disorder)
198728000	Complete legal abortion NOS (disorder)
267194005	Complete legal abortion (disorder)
39406005	Legally induced abortion (disorder)
198729008	Legally induced abortion NOS (finding)
31207002	Self-induced abortion (disorder)
49632008	Illegally induced abortion (disorder)
198730003	Abortion: [illegally induced] or [criminal] or [self-induced] (finding)
49632008	Illegally induced abortion (disorder)
198731004	Illegal abortion unspecified (disorder)
49632008	Illegally induced abortion (disorder)
198732006	Unspecified illegal abortion with genital tract or pelvic infection (disorder)
49632008	Illegally induced abortion (disorder)
198733001	Unspecified illegal abortion with delayed or excessive hemorrhage (disorder)
49632008	Illegally induced abortion (disorder)
198734007	Unspecified illegal abortion with damage to pelvic organs or tissues (disorder)
49632008	Illegally induced abortion (disorder)
198735008	Unspecified illegal abortion with renal failure (disorder)
49632008	Illegally induced abortion (disorder)
198736009	Unspecified illegal abortion with metabolic disorder (disorder)
49632008	Illegally induced abortion (disorder)
198737000	Unspecified illegal abortion with shock (disorder)
49632008	Illegally induced abortion (disorder)
198738005	Unspecified illegal abortion with embolism (disorder)
49632008	Illegally induced abortion (disorder)
198739002	Unspecified illegal abortion with other specified complication (disorder)
49632008	Illegally induced abortion (disorder)
198740000	Unspecified illegal abortion with complication NOS (disorder)
49632008	Illegally induced abortion (disorder)
198741001	Unspecified illegal abortion with no mention of complication (disorder)
49632008	Illegally induced abortion (disorder)
198742008	Unspecified illegal abortion NOS (disorder)
198743003	Illegal abortion incomplete (disorder)
198744009	Incomplete illegal abortion with genital tract or pelvic infection (disorder)
198745005	Incomplete illegal abortion with delayed or excessive hemorrhage (disorder)
198746006	Incomplete illegal abortion with damage to pelvic organs or tissues (disorder)
198747002	Incomplete illegal abortion with renal failure (disorder)
198748007	Incomplete illegal abortion with metabolic disorder (disorder)
198749004	Incomplete illegal abortion with shock (disorder)
198750004	Incomplete illegal abortion with embolism (disorder)
198743003	Illegal abortion incomplete (disorder)
198751000	Incomplete illegal abortion with other specified complication (disorder)
198743003	Illegal abortion incomplete (disorder)
198752007	Incomplete illegal abortion with complication NOS (disorder)
198743003	Illegal abortion incomplete (disorder)
198753002	Incomplete illegal abortion with no mention of complication (disorder)
198743003	Illegal abortion incomplete (disorder)
198754008	Incomplete illegal abortion NOS (disorder)
198755009	Illegal abortion complete (disorder)
198756005	Complete illegal abortion with genital tract or pelvic infection (disorder)
198757001	Complete illegal abortion with delayed or excessive hemorrhage (disorder)
198758006	Complete illegal abortion with damage to pelvic organs or tissues (disorder)
198759003	Complete illegal abortion with renal failure (disorder)
198760008	Complete illegal abortion with metabolic disorder (disorder)
198761007	Complete illegal abortion with shock (disorder)
198762000	Complete illegal abortion with embolism (disorder)
198755009	Illegal abortion complete (disorder)
198763005	Complete illegal abortion with other specified complication (disorder)
198755009	Illegal abortion complete (disorder)
198764004	Complete illegal abortion with complication NOS (disorder)
198755009	Illegal abortion complete (disorder)
198765003	Complete illegal abortion with no mention of complication (disorder)
198755009	Illegal abortion complete (disorder)
198766002	Complete illegal abortion NOS (disorder)
49632008	Illegally induced abortion (disorder)
198767006	Illegally induced abortion NOS (disorder)
70317007	Abortion (disorder)
198768001	Unspecified abortion (disorder)
17369002	Miscarriage (disorder)
198780009	Unspecified abortion NOS (disorder)
156072005	Incomplete miscarriage (disorder)
198781008	Unspecified abortion incomplete (disorder)
156072005	Incomplete miscarriage (disorder)
198792009	Unspecified incomplete abortion NOS (disorder)
156073000	Complete miscarriage (disorder)
198793004	Unspecified abortion complete (disorder)
156073000	Complete miscarriage (disorder)
198804005	Unspecified complete abortion NOS (disorder)
49416000	Failed attempted abortion (disorder)
198806007	Failed attempted abortion with genital tract or pelvic infection (disorder)
198807003	Failed attempted abortion with delayed or excessive hemorrhage (disorder)
198808008	Failed attempted abortion with damage to pelvic organs or tissues (disorder)
198809000	Failed attempted abortion with renal failure (disorder)
198810005	Failed attempted abortion with metabolic disorder (disorder)
198811009	Failed attempted abortion with shock (disorder)
198812002	Failed attempted abortion with embolism (disorder)
49416000	Failed attempted abortion (disorder)
198814001	Failed attempted abortion with other specified complication (disorder)
49416000	Failed attempted abortion (disorder)
198815000	Failed attempted abortion with complication NOS (disorder)
49416000	Failed attempted abortion (disorder)
198816004	Failed attempted abortion with no mention of complication (disorder)
49416000	Failed attempted abortion (disorder)
198817008	Failed attempted abortion NOS (disorder)
198819006	Genital or pelvic infection following abortive pregnancy (disorder)
609450004	Induced termination of pregnancy complicated by genital-pelvic infection (disorder)
198820000	Endometritis following abortive pregnancy (disorder)
609464004	Induced termination of pregnancy complicated by endometritis (disorder)
198821001	Parametritis following abortive pregnancy (disorder)
609473007	Induced termination of pregnancy complicated by parametritis (disorder)
198822008	Pelvic peritonitis following abortive pregnancy (disorder)
609474001	Induced termination of pregnancy complicated by pelvic peritonitis (disorder)
198823003	Salpingitis following abortive pregnancy (disorder)
609483006	Induced termination of pregnancy complicated by salpingitis (disorder)
198824009	Salpingo-oophoritis following abortive pregnancy (disorder)
198826006	Septicemia NOS following abortive pregnancy (disorder)
609485004	Induced termination of pregnancy complicated by sepsis (disorder)
198827002	Delayed or excessive hemorrhage following abortive pregnancy (disorder)
609448007	Induced termination of pregnancy complicated by delayed and/or excessive hemorrhage (disorder)
198828007	Afibrinogenemia following abortive pregnancy (disorder)
609456005	Induced termination of pregnancy complicated by afibrinogenemia (disorder)
198829004	Defibrination syndrome following abortive pregnancy (disorder)
609462000	Induced termination of pregnancy complicated by defibrination syndrome (disorder)
198830009	Intravascular hemolysis following abortive pregnancy (disorder)
198831008	Delayed or excessive hemorrhage NOS following abortive pregnancy (finding)
609446006	Induced termination of pregnancy with complication (disorder)
198832001	Damage to pelvic organs or tissues following abortive pregnancy (disorder)
198833006	Bladder damage following abortive pregnancy (disorder)
609503006	Induced termination of pregnancy complicated by bladder damage (disorder)
198834000	Bowel damage following abortive pregnancy (disorder)
609504000	Induced termination of pregnancy complicated by bowel damage (disorder)
198835004	Broad ligament damage following abortive pregnancy (disorder)
609505004	Induced termination of pregnancy complicated by broad ligament damage (disorder)
198836003	Cervix damage following abortive pregnancy (disorder)
609508002	Induced termination of pregnancy complicated by cervix damage (disorder)
198837007	Periurethral tissue damage following abortive pregnancy (disorder)
609511001	Induced termination of pregnancy complicated by periurethral tissue damage (disorder)
198838002	Uterus damage following abortive pregnancy (disorder)
609513003	Induced termination of pregnancy complicated by uterus damage (disorder)
198839005	Vaginal damage following abortive pregnancy (disorder)
609514009	Induced termination of pregnancy complicated by vaginal damage (disorder)
198832001	Damage to pelvic organs or tissues following abortive pregnancy (disorder)
198840007	Damage to pelvic organ or tissues NOS following abortive pregnancy (finding)
198841006	Renal failure following abortive pregnancy (disorder)
609452007	Induced termination of pregnancy complicated by renal failure (disorder)
198842004	Oliguria following abortive pregnancy (disorder)
609472002	Induced termination of pregnancy complicated by acute renal failure with oliguria (disorder)
198843009	Acute renal failure following abortive pregnancy (disorder)
609455009	Induced termination of pregnancy complicated by acute renal failure (disorder)
198844003	Renal shutdown following abortive pregnancy (disorder)
609472002	Induced termination of pregnancy complicated by acute renal failure with oliguria (disorder)
198845002	Renal tubular necrosis following abortive pregnancy (disorder)
609482001	Induced termination of pregnancy complicated by renal tubular necrosis (disorder)
198846001	Uremia following abortive pregnancy (disorder)
609490001	Induced termination of pregnancy complicated by uremia (disorder)
198847005	Renal failure NOS following abortive pregnancy (finding)
609446006	Induced termination of pregnancy with complication (disorder)
198848000	Metabolic disorder following abortive pregnancy (disorder)
609451000	Induced termination of pregnancy complicated by metabolic disorder (disorder)
198849008	Shock following abortive pregnancy (disorder)
609453002	Induced termination of pregnancy complicated by shock (disorder)
198850008	Embolism following abortive pregnancy (disorder)
609449004	Induced termination of pregnancy complicated by embolism (disorder)
198851007	Air embolism following abortive pregnancy (disorder)
609457001	Induced termination of pregnancy complicated by air embolism (disorder)
198852000	Amniotic fluid embolism following abortive pregnancy (disorder)
609458006	Induced termination of pregnancy complicated by amniotic fluid embolism (disorder)
198853005	Blood-clot embolism following abortive pregnancy (disorder)
609459003	Induced termination of pregnancy complicated by blood-clot embolism (disorder)
198854004	Fat embolism following abortive pregnancy (disorder)
609465003	Induced termination of pregnancy complicated by fat embolism (disorder)
198855003	Pulmonary embolism following abortive pregnancy (disorder)
609480009	Induced termination of pregnancy complicated by pulmonary embolism (disorder)
198856002	Pyemic embolism following abortive pregnancy (disorder)
609486003	Induced termination of pregnancy complicated by septic embolism (disorder)
198857006	Septic embolism following abortive pregnancy (disorder)
609486003	Induced termination of pregnancy complicated by septic embolism (disorder)
198858001	Soap embolism following abortive pregnancy (disorder)
609489005	Induced termination of pregnancy complicated by soap embolism (disorder)
198859009	Embolism NOS following abortive pregnancy (finding)
609449004	Induced termination of pregnancy complicated by embolism (disorder)
198862007	Readmission for retained products of conception, legal abortion (disorder)
198863002	Readmission for retained products of conception, illegal abortion (disorder)
198864008	Readmission for retained products of conception, unspecified abortion (disorder)
267195006	Readmission for abortive pregnancy National Health Service codes (disorder)
363681007	Pregnancy with abortive outcome (disorder)
198865009	Other specified complication following abortive pregnancy (finding)
609446006	Induced termination of pregnancy with complication (disorder)
198866005	Acute liver necrosis following abortive pregnancy (disorder)
609454008	Induced termination of pregnancy complicated by acute necrosis of liver (disorder)
198867001	Cardiac arrest following abortive pregnancy (disorder)
609506003	Induced termination of pregnancy complicated by cardiac arrest (disorder)
198868006	Cardiac failure following abortive pregnancy (disorder)
609507007	Induced termination of pregnancy complicated by cardiac failure (disorder)
198869003	Cerebral anoxia following abortive pregnancy (disorder)
609461007	Induced termination of pregnancy complicated by cerebral anoxia (disorder)
198870002	Urinary tract infection following abortive pregnancy (disorder)
609491002	Induced termination of pregnancy complicated by urinary tract infection (disorder)
198871003	Other specified complication NOS follow abortive pregnancy (finding)
609446006	Induced termination of pregnancy with complication (disorder)
49416000	Failed attempted abortion (disorder)
198873000	Failed attempted abortion (disorder)
198874006	Failed medical abortion, complicated by genital tract and pelvic infection (disorder)
198875007	Failed medical abortion, complicated by delayed or excessive hemorrhage (disorder)
198876008	Failed medical abortion, complicated by embolism (disorder)
198878009	Failed medical abortion, without complication (disorder)
54048003	Threatened abortion (disorder)
54048003	Threatened abortion (disorder)
198882006	Threatened abortion unspecified (disorder)
54048003	Threatened abortion (disorder)
198883001	Threatened abortion - delivered (disorder)
54048003	Threatened abortion (disorder)
198884007	Threatened abortion - not delivered (disorder)
54048003	Threatened abortion (disorder)
198885008	Threatened abortion NOS (disorder)
25825004	Hemorrhage in early pregnancy (disorder)
59363009	Inevitable abortion (disorder)
198895001	(Inevitable abortion) or (early pregnancy haemorrhage NOS) (disorder)
102878001	Recurrent miscarriage (disorder)
199154009	Maternal syphilis during pregnancy, childbirth and the puerperium (disorder)
199154009	Maternal syphilis, unspecified whether during pregnancy or the puerperium (disorder)
199155005	Maternal syphilis during pregnancy, childbirth and the puerperium (disorder)
199156006	Maternal syphilis during pregnancy - baby delivered (disorder)
199157002	Maternal syphilis in the puerperium - baby delivered during current episode of care (disorder)
199158007	Maternal syphilis during pregnancy - baby not yet delivered (disorder)
199159004	Maternal syphilis in the puerperium - baby delivered during previous episode of care (disorder)
199154009	Maternal syphilis during pregnancy, childbirth or the puerperium NOS (disorder)
199160009	Maternal syphilis during pregnancy, childbirth and the puerperium (disorder)
199161008	Maternal gonorrhea during pregnancy, childbirth and the puerperium (disorder)
199161008	Maternal gonorrhea, unspecified whether during pregnancy or the puerperium (disorder)
199162001	Maternal gonorrhea during pregnancy, childbirth and the puerperium (disorder)
199163006	Maternal gonorrhea during pregnancy - baby delivered (disorder)
199164000	Maternal gonorrhea in the puerperium - baby delivered during current episode of care (disorder)
199165004	Maternal gonorrhea during pregnancy - baby not yet delivered (disorder)
199166003	Maternal gonorrhea in the puerperium - baby delivered during previous episode of care (disorder)
199161008	Gonorrhea during pregnancy, childbirth or the puerperium NOS (disorder)
199167007	Maternal gonorrhea during pregnancy, childbirth and the puerperium (disorder)
40609001	Other maternal venereal diseases during pregnancy, childbirth and the puerperium (disorder)
199168002	Infectious disease in mother complicating pregnancy, childbirth AND/OR puerperium (disorder)
40609001	Other maternal venereal disease, unspecified whether during pregnancy or the puerperium (disorder)
199169005	Infectious disease in mother complicating pregnancy, childbirth AND/OR puerperium (disorder)
40609001	Other maternal venereal disease in pregnancy - baby delivered (disorder)
199170006	Infectious disease in mother complicating pregnancy, childbirth AND/OR puerperium (disorder)
40609001	Other maternal venereal disease in the puerperium - baby delivered during current episode of care (disorder)
199171005	Infectious disease in mother complicating pregnancy, childbirth AND/OR puerperium (disorder)
40609001	Other maternal venereal disease during pregnancy - baby not yet delivered (disorder)
199172003	Infectious disease in mother complicating pregnancy, childbirth AND/OR puerperium (disorder)
40609001	Other maternal venereal disease during the puerperium - baby delivered during previous episode of care (disorder)
199173008	Infectious disease in mother complicating pregnancy, childbirth AND/OR puerperium (disorder)
27075004	Other maternal venereal disease during pregnancy, childbirth or the puerperium NOS (disorder)
199174002	Venereal disease in mother complicating pregnancy, childbirth AND/OR puerperium (disorder)
199306007	Continuing pregnancy after abortion of one fetus or more (disorder)
17369002	Miscarriage (disorder)
200483009	[X]Other abortion (disorder)
428641000000105	[X]Other abortion (disorder)
49416000	Failed attempted abortion (disorder)
200485002	[X]Failed medical abortion, with other and unspecified complications (disorder)
427261000000105	[X]Failed medical abortion, with other and unspecified complications (disorder)
200486001	[X]Other and unspecified failed induced abortion, complicated by genital tract and pelvic infection (disorder)
609446006	Induced termination of pregnancy with complication (disorder)
390431000000101	[X]Other and unspecified failed induced abortion, complicated by genital tract and pelvic infection (disorder)
49416000	Failed attempted abortion (disorder)
200487005	[X]Other and unspecified failed induced abortion, complicated by delayed or excessive hemorrhage (disorder)
409481000000104	[X]Other and unspecified failed induced abortion, complicated by delayed or excessive haemorrhage (disorder)
49416000	Failed attempted abortion (disorder)
200488000	[X]Other and unspecified failed induced abortion, complicated by embolism (disorder)
425881000000109	[X]Other and unspecified failed induced abortion, complicated by embolism (disorder)
200489008	[X]Other and unspecified failed induced abortion, with other and unspecified complications (disorder)
609446006	Induced termination of pregnancy with complication (disorder)
409191000000108	[X]Other and unspecified failed induced abortion, with other and unspecified complications (disorder)
200490004	[X]Other and unspecified failed induced abortion, without complication (disorder)
609492009	Induced termination of pregnancy without complication (disorder)
450531000000100	[X]Other and unspecified failed induced abortion, without complication (disorder)
200491000	[X]Other venous complications following abortion and ectopic and molar pregnancy (disorder)
609446006	Induced termination of pregnancy with complication (disorder)
409201000000105	[X]Other venous complications following abortion and ectopic and molar pregnancy (disorder)
200492007	[X]Other complications following abortion and ectopic and molar pregnancy (disorder)
609446006	Induced termination of pregnancy with complication (disorder)
390641000000108	[X]Other complications following abortion and ectopic and molar pregnancy (disorder)
200493002	[X]Complication following abortion and ectopic and molar pregnancy, unspecified (disorder)
609446006	Induced termination of pregnancy with complication (disorder)
463061000000100	[X]Complication following abortion and ectopic and molar pregnancy, unspecified (disorder)
200573008	[X]Other infections with a predominantly sexual mode of transmission complicating pregnancy childbirth and the puerperium (disorder)
438791000000109	[X]Other infections with a predominantly sexual mode of transmission complicating pregnancy childbirth and the puerperium (disorder)
478601000000106	[X]Other obstetric conditions, not elsewhere classified (disorder)
39992005	Arthropathy: [sexually acquired reactive] or [in nonspecific urethritis] or [in Reiter's disease] (disorder)
201472005	Arthropathy associated with nonspecific urethritis (disorder)
267883008	Post-genitourinary infection reactive arthritis (disorder)
415141001	Post-genitourinary infection Reiter's disease (disorder)
201473000	Sexually acquired reactive arthropathy of unspecified site (disorder)
267883008	Post-genitourinary infection reactive arthritis (disorder)
201474006	Sexually acquired reactive arthropathy of the shoulder region (disorder)
201475007	Sexually acquired reactive arthropathy of the upper arm (disorder)
267883008	Post-genitourinary infection reactive arthritis (disorder)
201476008	Sexually acquired reactive arthropathy of the forearm (disorder)
267883008	Post-genitourinary infection reactive arthritis (disorder)
201477004	Sexually acquired reactive arthropathy of the hand (disorder)
201478009	Sexually acquired reactive arthropathy of the pelvic region and thigh (disorder)
201479001	Sexually acquired reactive arthropathy of the lower leg (disorder)
267883008	Post-genitourinary infection reactive arthritis (disorder)
201480003	Sexually acquired reactive arthropathy of the ankle and/or foot (disorder)
201481004	Sexually acquired reactive arthropathy of multiple sites (disorder)
201482006	Sexually acquired reactive arthropathy of other specified site (disorder)
267883008	Post-genitourinary infection reactive arthritis (disorder)
201483001	Sexually acquired reactive arthropathy NOS (disorder)
267883008	Post-genitourinary infection reactive arthritis (disorder)
201738001	Post-infective arthropathy in syphilis (disorder)
202933002	Syphilitic bursitis (disorder)
206289001	Congenital chlamydial pneumonia (disorder)
91576008	Congenital herpes simplex (disorder)
206351009	(Neonatal dacryocystitis &/or conjunctivitis due to chlamydiae) or (ophthalmia neonatorum - chlamydial) (disorder)
240591000	Neonatal chlamydial conjunctivitis (disorder)
268842008	Neonatal dacryocystitis or conjunctivitis caused by chlamydiae (disorder)
276681001	Neonatal chlamydial dacryocystitis (disorder)
206372007	Congenital viral hepatitis (disorder)
60498001	Congenital viral hepatitis B infection (disorder)
206372007	Other specified congenital viral hepatitis (disorder)
206374008	Congenital viral hepatitis (disorder)
206372007	Congenital viral hepatitis NOS (disorder)
206375009	Congenital viral hepatitis (disorder)
67313008	Fetal death due to termination of pregnancy (event)
165816005	[D]Laboratory evidence of human immunodefiency virus [HIV] (situation)
207297000	Human immunodeficiency virus positive (finding)
499531000000104	[D]Nonspecific blood findings (situation)
499821000000104	[D]Laboratory evidence of human immunodeficiency virus [HIV] (situation)
207499000	[D]False positive serological syphilis test (situation)
274684006	False-positive serological test for syphilis (finding)
501491000000107	[D]False positive serological syphilis test (situation)
207500009	[D]False positive Wassermann's test (situation)
442377003	False positive complement fixation test for syphilis (finding)
501501000000101	[D]False positive Wassermann's test (situation)
207501008	[D]False positive serological syphilis test NOS (situation)
274684006	False-positive serological test for syphilis (finding)
409041000000104	[D]False positive serological syphilis test NOS (situation)
213002000	Child abuse (disorder)
397940009	Victim of child abuse (finding)
213003005	(Emotional maltreatment of child) or (emotional deprivation of child) (disorder)
278707004	Emotional deprivation of child (event)
371775004	Emotional abuse of child (event)
213004004	Nutritional maltreatment of child (event)
419261006	Malnutrition due to child maltreatment (disorder)
158094009	Non-accidental injury to child (disorder)
213005003	(NAI - non-accidental injury to child) or (physical injury to child) (disorder)
371779005	Physical child abuse (event)
397940009	Victim of child abuse (finding)
417746004	Traumatic injury (disorder)
102457005	Battered baby AND/OR child syndrome (finding)
213006002	Battered baby &/or child syndrome NOS (disorder)
213007006	Multiple deprivation of child (event)
213008001	Child: [deprivation syndrome] or [maltreatment syndrome NOS] or [abuse NEC] or [neglect affecting child NEC] (disorder)
397940009	Victim of child abuse (finding)
418189009	Child abuse (event)
418496002	Child neglect (event)
46268009	Victim of abuse (finding)
406137001	Adult victim of abuse (finding)
406138006	Domestic abuse of adult (event)
213009009	Battered person unspecified, syndrome (finding)
225824003	Victim of physical abuse (finding)
213010004	Battered woman, unspecified (finding)
225824003	Victim of physical abuse (finding)
213011000	Battered man, unspecified (finding)
225824003	Victim of physical abuse (finding)
213012007	Battered wife (finding)
213013002	Battered husband (finding)
213014008	Adult maltreatment syndrome NOS (finding)
406137001	Adult victim of abuse (finding)
213015009	Maltreatment syndromes (disorder)
213016005	Neglect or abandonment (disorder)
371776003	Neglect or abandonment (event)
213017001	Sexual abuse (event)
213199004	Complications associated with artificial fertilization (disorder)
213200001	Infection associated with artificial insemination (disorder)
213201002	Hyperstimulation of ovaries (disorder)
213202009	Complications of attempted introduction of fertilized ovum following in vitro fertilization (disorder)
213203004	Complications of attempted introduction of embryo in embryo transfer (disorder)
213015009	Maltreatment syndromes (disorder)
213716000	[X]Other maltreatment syndromes - disorder (disorder)
411011000000102	[X]Other maltreatment syndromes - disorder (disorder)
216429008	Place of occurrence of accident or poisoning, prison (environment)
27935005	Homicide (event)
219226002	Child battering or other maltreatment by parent (event)
430531000000101	[V]Child abuse (situation)
27935005	Homicide (event)
219227006	Child battering or other maltreatment by other specified person (event)
430531000000101	[V]Child abuse (situation)
27935005	Homicide (event)
219228001	Child battering or other maltreatment by person NOS (event)
430531000000101	[V]Child abuse (situation)
219241002	Abandonment of child with intent to injure or kill (event)
222572004	[X]Other maltreatment syndromes, by parent (event)
474391000000104	[X]Other maltreatment syndromes, by parent (event)
8434001	Jail, device (physical object)
224684009	Category A prison (physical object)
224685005	Category B prison (physical object)
224686006	Category C prison (physical object)
224687002	Prison hospital (environment)
224084005	Number of previous marriages (observable entity)
224083004	Marital or partnership status (observable entity)
14012001	Common law partnership (finding)
224335005	Helping police with their enquiries (finding)
224336006	Released on bail (finding)
224338007	In police custody (finding)
224340002	Convicted for criminal activity (finding)
224342005	Acquitted from criminal charge (finding)
224330000	Involved in criminal activity (finding)
105508004	Arrested by police (finding)
224332008	Wife arrested (finding)
224333003	Husband arrested (finding)
224354005	Child on at risk register (finding)
224893007	Divorce proceedings (qualifier value)
48673000	Adoptive child (person)
394559005	Adopted child (person)
2316007	Adoptive son (person)
394560000	Adopted son (person)
67005001	Adoptive daughter (person)
394561001	Adopted daughter (person)
225208007	Removal from an abuse risk situation (procedure)
225244002	Direct injection of sperm into cytoplasm of the oocyte (procedure)
52637005	Test tube ovum fertilization (procedure)
225247009	Direct intraperitoneal insemination (procedure)
225248004	Zona drilling (procedure)
225249007	Subzonal insemination (procedure)
225250007	Intravaginal artificial insemination (procedure)
225326008	Counseling following termination of pregnancy (procedure)
225327004	Counseling prior to the termination of pregnancy (procedure)
225476009	Financially abusive behavior (finding)
225478005	Verbally abusive behavior (finding)
22187004	Polygamous (finding)
225520003	Monogamous (finding)
225822004	Victim of abuse (finding)
386702006	Victim of abuse (finding)
225824003	Victim of physical abuse (finding)
95924005	Victim of mental abuse (finding)
225825002	Victim of verbal abuse (finding)
225826001	Victim of sexual abuse (finding)
225827005	Victim of financial abuse (finding)
225828000	Victim of racial abuse (finding)
225829008	Victim of child abuse (finding)
397940009	Victim of child abuse (finding)
225915006	At risk of abuse (finding)
228128002	Child on remand (finding)
228143000	Contact sexual abuse of child (event)
102458000	Shaken baby syndrome (finding)
229026006	Sharing of sex aids (finding)
230152000	Late congenital syphilitic meningitis (disorder)
31363004	AIDS with encephalitis (disorder)
398329009	Human immunodeficiency virus encephalitis (disorder)
230180003	Human immunodeficiency virus leukoencephalopathy (disorder)
230201009	Human immunodeficiency virus myelitis (disorder)
713341001	Myelitis co-occurrent with human immunodeficiency virus infection (disorder)
230182006	Late syphilitic encephalitis (disorder)
230202002	Vacuolar myelopathy (disorder)
12741002	AIDS with dementia (disorder)
421529006	Dementia associated with acquired immunodeficiency syndrome (disorder)
230563005	Late congenital syphilitic polyneuropathy (disorder)
230598008	Neuropathy caused by human immunodeficiency virus (disorder)
69154000	AIDS with background retinopathy (disorder)
421460008	Retinopathy associated with acquired immunodeficiency syndrome (disorder)
230735006	Syphilitic cerebral arteritis (disorder)
232313005	Endocochlear syphilis (disorder)
232367004	Nasal syphilis (disorder)
77782006	Syphilitic crinkle nose (disorder)
232386007	Syphilitic saddle nose (disorder)
232403001	Chlamydial pharyngitis (disorder)
87991007	Gender identity disorder (disorder)
231858009	Gonococcal conjunctivitis (disorder)
231861005	Chlamydial conjunctivitis (disorder)
233600003	Acute chlamydial bronchitis (disorder)
233609002	Pneumonia caused by Chlamydiaceae (disorder)
233610007	Neonatal chlamydial pneumonia (disorder)
233666007	Young's syndrome (disorder)
233849007	Syphilitic valve disease (disorder)
234017002	Syphilitic aneurysm (disorder)
234099003	Lymphedema due to lymphogranuloma venereum (disorder)
109436001	Moon's molar teeth (disorder)
235009000	Human immunodeficiency virus-associated periodontitis (disorder)
235010005	Acute necrotizing ulcerative periodontitis (disorder)
235032001	Syphilitic oral leukoplakia (disorder)
235062007	Oral syphilis (disorder)
235064008	Syphilitic gumma of oral cavity (disorder)
235065009	Syphilitic oral snail track ulcer (disorder)
235726002	Human immunodeficiency virus enteropathy (disorder)
235863003	Gonococcal hepatitis (disorder)
235864009	Acute hepatitis B with hepatitis D (disorder)
235865005	Hepatitis D superinfection of hepatitis B carrier (disorder)
235866006	Acute hepatitis C (disorder)
235868007	Acute non-A non-B hepatitis (disorder)
10295004	Chronic viral hepatitis (disorder)
61977001	Chronic type B viral hepatitis (disorder)
235869004	Chronic viral hepatitis B with hepatitis D (disorder)
128302006	Chronic hepatitis C (disorder)
235870003	Chronic non-A non-B hepatitis (disorder)
235871004	Hepatitis B carrier (finding)
235872006	Hepatitis C carrier (finding)
235861001	Abscess gonococcal (disorder)
235898000	Pericellular fibrosis of congenital syphilis (disorder)
31276007	Electroejaculation procedure (procedure)
236363003	Sperm aspiration (procedure)
236364009	Micro-epididymal sperm aspiration (procedure)
236365005	Testicular sperm aspiration (procedure)
236406007	Acquired immune deficiency syndrome-related nephropathy (disorder)
236672003	Chlamydial prostatitis (disorder)
236682002	Gonococcal urethritis (disorder)
236683007	Chlamydial urethritis (disorder)
236687008	Gonococcal urethral abscess (disorder)
236688003	Gonococcal periurethral gland abscess (disorder)
236747009	Trichomonal balanoposthitis (disorder)
249414000	Trichomonal balanoposthitis (disorder)
236748004	Mycoplasma balanitis (disorder)
236767000	Chlamydial epididymitis (disorder)
236749007	Chlamydial balanitis (disorder)
236772009	Gonococcal epididymo-orchitis (disorder)
236773004	Chlamydial epididymo-orchitis (disorder)
236766009	Gonococcal epididymitis (disorder)
236788009	Primary male infertility (disorder)
236789001	Secondary male infertility (disorder)
236790005	Congenital male infertility (disorder)
236792002	Male infertility of genetic origin (disorder)
236794001	Male infertility of developmental origin (disorder)
236795000	Rudimentary testes associated with infertility (disorder)
414494005	Infertility due to testicular hypoplasia (disorder)
236803007	Oligosynaptic infertility (disorder)
236809006	Acquired male infertility (disorder)
236833000	Laser destruction of vulval wart (procedure)
236834006	Cryotherapy of vulval wart (procedure)
236835007	Cauterization of vulval wart (procedure)
236844008	Painting of female perineal warts (procedure)
236894009	Frozen embryo transfer (procedure)
236912008	Gamete intrafallopian transfer (procedure)
236895005	Artificial insemination by husband (procedure)
236913003	Fallopian replacement of egg with delayed insemination (procedure)
236896006	Artificial insemination by donor (procedure)
236914009	Zygote intrafallopian transfer (procedure)
236915005	Tubal embryo transfer (procedure)
237013006	Embryotomy (procedure)
237038001	Gonococcal salpingitis (disorder)
237039009	Chlamydial salpingitis (disorder)
237041005	Fitz-Hugh-Curtis syndrome (disorder)
237042003	Gonococcal perihepatitis (disorder)
237043008	Chlamydial perihepatitis (disorder)
237046000	Gonococcal tubo-ovarian abscess (disorder)
237069002	Gonococcal endometritis (disorder)
237083000	Gonococcal cervicitis (disorder)
237084006	Chlamydial cervicitis (disorder)
237095000	Gonococcal vulvovaginitis (disorder)
237096004	Neonatal gonococcal vulvovaginitis (disorder)
237097008	Chlamydial vulvovaginitis (disorder)
237104007	Trichomonal vulvitis (disorder)
237106009	Chlamydial bartholinitis (disorder)
237109002	Vulval warts (disorder)
237110007	Condyloma acuminata of vulva (disorder)
5084002	Primary female infertility (disorder)
30238006	Secondary female infertility (disorder)
237139007	Female infertility due to ovulatory disorder (disorder)
237145004	Unexplained infertility (finding)
102875003	Surrogate pregnancy (finding)
237247003	Continuing pregnancy after abortion of sibling fetus (disorder)
8272009	Septic abortion (disorder)
609485004	Induced termination of pregnancy complicated by sepsis (disorder)
225247009	Direct intraperitoneal insemination (procedure)
238312005	Intraperitoneal insemination (procedure)
237446005	Syphilis of breast (disorder)
237447001	Primary syphilis of nipple (disorder)
237800001	Endocrine female infertility (disorder)
238372002	Chlamydial dermatological disorders (disorder)
238419002	Gonococcal lymphangitis of penis (disorder)
238453003	Maculae ceruleae (disorder)
238966008	Syphilophobia (disorder)
19290004	Clutton's joints (disorder)
239785008	Post-dysenteric Reiter's disease (disorder)
39992005	Arthropathy in nonspecific urethritis (disorder)
239786009	Arthropathy associated with nonspecific urethritis (disorder)
7526006	Arthropathy associated with Reiter's disease (disorder)
415141001	Post-genitourinary infection Reiter's disease (disorder)
239808004	Juvenile Reiter's syndrome (disorder)
239825002	Tabetic joint (disorder)
240039005	Gonococcal tenosynovitis (disorder)
240103002	Human immunodeficiency virus myopathy (disorder)
240280006	Fetal reduction or destruction procedure (procedure)
240281005	Air embolization of fetus (procedure)
240282003	Cardiac puncture and fetal exsanguination (procedure)
240283008	Fetal intracardiac injection of potassium chloride (procedure)
240284002	Multifetal pregnancy reduction (procedure)
91494000	Chlamydia psitacci infection (disorder)
429586004	Chlamydophila psittaci infection (disorder)
240400006	Enzootic abortion (disorder)
240467006	Genital molluscum contagiosum (disorder)
240478003	Primary anogenital herpes (disorder)
240479006	Recurrent anogenital herpes (disorder)
240480009	Anogenital herpes simplex virus contact (finding)
444487004	Exposure to anogenital Herpes simplex virus (event)
89906000	Giant condyloma acuminata (disorder)
240543001	Verrucous carcinoma (morphologic abnormality)
240545008	Anogenital papillomaviral intraepithelial neoplasia (disorder)
240532009	Human papillomavirus infection (disorder)
240533004	Facial wart (disorder)
240534005	Hand wart (disorder)
43021004	Periungual wart (disorder)
240535006	Subungual wart (disorder)
240536007	Filiform wart (disorder)
240537003	Digitate wart (disorder)
240538008	Butcher's wart (disorder)
240539000	Plane wart (disorder)
240540003	Mosaic plantar wart (disorder)
240541004	Myrmecia plantar wart (disorder)
19138001	Epidermodysplasia verruciformis (disorder)
240542006	Anogenital warts (disorder)
86406008	Human immunodeficiency virus infection (disorder)
76272004	Syphilis (disorder)
4359001	Early congenital syphilis (less than 2 years) (disorder)
82323002	Late congenital syphilis (2 years OR more) (disorder)
82959004	Dementia paralytica juvenilis (disorder)
13310005	Taboparesis (disorder)
240552005	Juvenile tabes dorsalis (disorder)
68764005	Juvenile taboparesis (disorder)
240568004	Meningovascular syphilis - quaternary stage (disorder)
240569007	Syphilitic polyneuropathy (disorder)
240553000	Late congenital neurovascular syphilis (disorder)
240554006	Hutchinson's triad (disorder)
240555007	Acquired syphilis (disorder)
240556008	Primary extragenital syphilis (disorder)
240557004	Secondary syphilis (disorder)
240571007	Neonatal gonococcal infection (disorder)
91554004	Condyloma latum (disorder)
240558009	Macular syphilide (disorder)
240558009	Roseola (disorder)
240559001	Macular syphilide (disorder)
240572000	Gonorrhea with local complication (disorder)
402419007	Roseolar erythema (disorder)
240560006	Papular syphilide (disorder)
240573005	Gonococcal Bartholin's gland abscess (disorder)
240561005	Corona veneris (disorder)
240574004	Gonococcal Skenitis (disorder)
240562003	Pustular syphilide (disorder)
240575003	Gonococcal Tysonitis (disorder)
240563008	Syphilitic mucosal ulceration (disorder)
240576002	Gonococcal Cowperitis (disorder)
240577006	Gonococcal Littritis (disorder)
55768006	Syphilitic leukoderma (disorder)
240578001	Gonococcal Littré gland abscess (disorder)
240564002	Secondary neurosyphilis (disorder)
240565001	Infertility ultrasound scan (procedure)
240579009	Asymptomatic secondary neurosyphilis (disorder)
241490008	Gonococcal paraurethral gland abscess (disorder)
72083004	Late syphilis (disorder)
64102008	Syphilitic gumma (disorder)
240580007	Gonococcal penile fistula (disorder)
240566000	Gummatous neurosyphilis (disorder)
240567009	Syphilitic coronary artery disease (disorder)
240581006	Gonococcal female pelvic infection (disorder)
5085001	Gonococcemia (disorder)
240582004	Gonococcal synovitis (disorder)
240583009	Cutaneous gonorrhea (disorder)
240584003	Gonococcal cellulitis (disorder)
240596005	Nonspecific genital infection contact (finding)
444458000	Exposure to nonspecific genital infection (event)
240585002	Chancroid - anogenital ulcer (disorder)
240586001	Chancroid - extragenital ulcer (disorder)
240587005	Chancroid - latent infection (disorder)
240597001	Anal warts (disorder)
240588000	Chancroid contact (finding)
444375007	Exposure to Haemophilus ducreyi (event)
240589008	Chlamydia trachomatis infection (disorder)
240598006	Penile warts (disorder)
240600000	Asymptomatic trichomoniasis (disorder)
240601001	Genital trichomoniasis contact (finding)
444452004	Exposure to genital trichomoniasis (event)
240602008	Early lymphogranuloma venereum (disorder)
240603003	Late lymphogranuloma venereum (disorder)
240604009	Latent lymphogranuloma venereum (disorder)
240605005	Lymphogranuloma venereum contact (finding)
444461004	Exposure to lymphogranuloma venereum (event)
240590004	Neonatal chlamydial infection (disorder)
240591000	Neonatal chlamydial conjunctivitis (disorder)
240606006	Donovanosis - anogenital ulcer (disorder)
28867007	Granuloma inguinale (disorder)
240607002	Donovanosis - inguinal lesion (disorder)
240592007	Chlamydia trachomatis infection suspected on epidemiological grounds (situation)
240608007	Donovanosis - non-genital lesion (disorder)
240593002	Chlamydia trachomatis contact (disorder)
240609004	Donovanosis contact (finding)
444358001	Exposure to Klebsiella granulomatis (event)
444418002	Exposure to Chlamydia trachomatis (event)
240594008	Genital mycoplasma infection (disorder)
240611008	Acquired immune deficiency syndrome-related complex (disorder)
81000119104	Symptomatic human immunodeficiency virus infection (disorder)
74633007	AIDS with cachexia (disorder)
422003001	Cachexia associated with acquired immunodeficiency syndrome (finding)
58002003	AIDS with myelitis (disorder)
421315006	Myelitis associated with acquired immunodeficiency syndrome (disorder)
230598008	Human immunodeficiency virus neuropathy (disorder)
240612001	Neuropathy caused by human immunodeficiency virus (disorder)
242031004	Domestic abuse (disorder)
371772001	Domestic abuse (event)
242032006	Child abuse NEC (event)
418189009	Child abuse (event)
102457005	Battered baby AND/OR child syndrome (finding)
242033001	Battered child syndrome NOS (finding)
102457005	Battered baby AND/OR child syndrome (finding)
242034007	Battered baby syndrome NOS (finding)
95922009	Child sex abuse (event)
242035008	Child neglect (finding)
418496002	Child neglect (event)
242036009	Neglect affecting child NEC (event)
418496002	Child neglect (event)
242037000	Child abandonment (event)
242038005	Abandonment of infant (event)
242039002	Abuse of partner (event)
95921002	Elderly person maltreatment (event)
242040000	Physical abuse of elderly person (event)
242041001	Emotional abuse of elderly person (event)
242042008	Deprivation of nourishment of elderly person (event)
242043003	Abandonment of elderly person (event)
242044009	Abuse of disabled person (event)
242045005	Physical abuse of disabled person (event)
242046006	Sexual abuse of disabled person (event)
242047002	Emotional abuse of disabled person (event)
242048007	Neglect of disabled person (event)
242647003	Bite of pubic louse (event)
243069004	Counseling for abuse (procedure)
243070003	Counseling for sexual abuse (procedure)
243071004	Counseling for physical abuse (procedure)
243064009	Reproductive education (procedure)
243075008	Advice on fertility and infertility (regime/therapy)
68704007	Neisseria gonorrhoeae (organism)
79265004	Fusarium chlamydosporum (organism)
89293008	Human immunodeficiency virus type I (organism)
243598007	Human immunodeficiency virus type 1 (organism)
36115006	Human immunodeficiency virus type 2 (organism)
62944002	Hepatitis C virus (organism)
60817000	Campylobacter fetus ss. venerealis (organism)
16241000	Genus Chlamydia (organism)
14590003	Chlamydophila psittaci (organism)
103514009	Chlamydophila pneumoniae (organism)
63938009	Chlamydia trachomatis (organism)
243359003	Enzootic abortion of ewes agent (organism)
169698000	Antenatal syphilis screening (procedure)
243830006	Antenatal syphilis screening categorized by action status (navigational concept)
247868009	Fear of contracting venereal disease (finding)
102920009	Fear of contracting human immunodeficiency virus infection (finding)
118201000	Finding related to development of sexuality (finding)
248089001	Development of sexual identity (finding)
248091009	Desire to become member of the opposite sex (finding)
248154001	Sexual or gender identity uncertain (finding)
422785002	Sexual identity confusion (finding)
8619003	Infertile (finding)
248989003	Number of miscarriages (observable entity)
250514000	Human immunodeficiency virus antibody titer measurement (procedure)
250510009	Syphilis antibody titer measurement (procedure)
252405003	Hepatitis B antigen screening (procedure)
1028341000000105	Hepatitis B antigen screening (observable entity)
40675008	Serologic test for syphilis (procedure)
991951000000100	Syphilis serology (observable entity)
9232009	Fluorescent treponemal antibody absorption test (procedure)
1015591000000105	Fluorescent treponemal antibody test (observable entity)
252407006	Treponema pallidum immobilization test (procedure)
87727006	Infertility study (procedure)
42862001	Sperm evaluation by hamster penetration test (procedure)
252936002	Investigations for female infertility (procedure)
252939009	Ultrasound scan for follicle monitoring (procedure)
252113007	Number of abortions (observable entity)
252114001	Number of induced abortions (observable entity)
254387007	Human immunodeficiency virus infection classification systems (staging scale)
255104003	Queyrat's erythroplasia (disorder)
398768004	Queyrat's erythroplasia (disorder)
259829003	Chlamydophila psittaci biogroup 5 antibody (substance)
259830008	Chlamydophila psittaci biogroup 6 antibody (substance)
120675001	Chlamydia species antibody (substance)
259831007	Chlamydophila psittaci biogroup 7 antibody (substance)
120652008	Chlamydia trachomatis antibody (substance)
259832000	Chlamydophila psittaci biogroup 8 antibody (substance)
120882000	Chlamydia trachomatis serotype A antibody (substance)
120658007	Chlamydia trachomatis serotype B antibody (substance)
259815004	Chlamydia trachomatis serotype Ba antibody (substance)
120708007	Chlamydia trachomatis serotype C antibody (substance)
259816003	Chlamydia trachomatis serotype D antibody (substance)
259817007	Chlamydia trachomatis serotype E antibody (substance)
120950002	Chlamydia trachomatis serotype F antibody (substance)
120951003	Chlamydia trachomatis serotype G antibody (substance)
259818002	Chlamydia trachomatis serotype H antibody (substance)
259819005	Chlamydia trachomatis serotype I antibody (substance)
259820004	Chlamydia trachomatis serotype J antibody (substance)
120952005	Chlamydia trachomatis serotype K antibody (substance)
259821000	Chlamydia trachomatis serotype L1 antibody (substance)
259822007	Chlamydia trachomatis serotype L2 antibody (substance)
120834006	Neisseria gonorrhoeae antibody (substance)
259823002	Chlamydia trachomatis serotype L3 antibody (substance)
120902001	Chlamydia pneumoniae antibody (substance)
120651001	Chlamydophila psittaci antibody (substance)
259825009	Chlamydophila psittaci biogroup 1 antibody (substance)
259826005	Chlamydophila psittaci biogroup 2 antibody (substance)
259827001	Chlamydophila psittaci biogroup 3 antibody (substance)
259828006	Chlamydophila psittaci biogroup 4 antibody (substance)
259855002	Human immunodeficiency virus antibody (substance)
120841000	Human immunodeficiency virus type 1 antibody (substance)
120842007	Human immunodeficiency virus, type II antibody (substance)
121002007	Chlamydia trachomatis antigen (substance)
60605004	Hepatitis B e antigen (substance)
22290004	Hepatitis B surface antigen (substance)
103093008	Human immunodeficiency virus p24 antigen (substance)
276665006	Congenital acquired immune deficiency syndrome (disorder)
276666007	Congenital human immunodeficiency virus positive status syndrome (disorder)
276668008	Congenital non-A non-B hepatitis infection (disorder)
276681001	Neonatal chlamydial dacryocystitis (disorder)
278068003	Herpetic vesicle in vagina (disorder)
276700005	Congenital syphilitic rhinitis (disorder)
276847009	Physical abuse of adult (disorder)
371778002	Physical abuse of adult (event)
276848004	Emotional abuse of adult (disorder)
371774000	Emotional abuse of adult (event)
276849007	Psychological abuse of adult (event)
276877003	Trichomonal vaginitis (disorder)
276907003	Percutaneous sperm aspiration (procedure)
312645003	Percutaneous epididymal sperm aspiration (procedure)
8098009	Venereal disease (disorder)
276972005	Sexually transmitted infectious disease (disorder)
278480000	Syphilitic endocarditis of aortic valve (disorder)
278481001	Quaternary syphilis (disorder)
278707004	Emotional deprivation of child (event)
278709001	Physical child abuse (disorder)
371779005	Physical child abuse (event)
277497008	Gonorrhea contact (finding)
444376008	Exposure to Neisseria gonorrhoeae (event)
277498003	Syphilis contact (finding)
444380003	Exposure to Treponema pallidum (event)
277499006	Complicated donovanosis (disorder)
277500002	Syphilis suspected on epidemiological grounds (disorder)
371397000	Syphilis suspected on epidemiological grounds (situation)
278836005	Remarried (finding)
278837001	Newly wed (finding)
278838006	Released from prison (finding)
278929008	Congenital hepatitis C infection (disorder)
278975000	Hepatitis C non-immune (finding)
278977008	Human immunodeficiency virus status (observable entity)
19030005	Human immunodeficiency virus (organism)
281388009	Human immunodeficiency virus-related sclerosing cholangitis (disorder)
281390005	Human immunodeficiency virus-related gut disease - cause unknown (disorder)
713300006	Disorder of gastrointestinal tract co-occurrent with human immunodeficiency virus infection (disorder)
281635007	Contact of sexually transmissible disorder (finding)
444451006	Exposure to sexually transmissible disorder (event)
281636008	Viral hepatitis contact (finding)
444491009	Exposure to viral hepatitis (event)
281638009	Hepatitis B contact (finding)
444486008	Exposure to Hepatitis B virus (event)
282272009	Gender reassignment patient (finding)
285116001	Gender identity finding (finding)
1321008	Therapeutic abortion procedure (procedure)
386639001	Termination of pregnancy (procedure)
285409006	Medical termination of pregnancy (procedure)
285434006	Insertion of abortifacient suppository (procedure)
285586000	Chlamydia swab (procedure)
40733004	Acquired immunodeficiency syndrome (AIDS) with viral/chlamydial disease NOS (disorder)
286880007	Infectious disease (disorder)
8098009	Sexually transmitted infectious disease (disorder)
286882004	Syphilitic/venereal/spirochetal disease (disorder)
40733004	Other venereal/spirochete disease (disorder)
286883009	Infectious disease (disorder)
87628006	Bacterial infectious disease (disorder)
286884003	Venereal/spirochete disease NOS (disorder)
287955003	Termination of pregnancy operation NOS (procedure)
302375005	Operative termination of pregnancy (procedure)
288041006	Other fetal pregnancy removal operation (procedure)
386639001	Termination of pregnancy (procedure)
288044003	Other fetus removal NOS (procedure)
386639001	Termination of pregnancy (procedure)
288045002	Injection of amnion for termination of pregnancy (procedure)
8619003	Infertile (finding)
289179008	Infertile (finding)
298128008	Perineal wart (disorder)
298129000	Female perineal wart (disorder)
16364000	Excision of penile wart (procedure)
301086002	Syphilitic meningitis (disorder)
301569004	Ability to mobilize using mobility aids (observable entity)
301570003	Able to mobilize using mobility aids (finding)
[truncated: 1,588 more rows]
