# Supplementary material for: Identifying primary-care features associated with complex mental health difficulties
Source: PLoS One. 2025 May 8;20(5):e0322771. doi: 10.1371/journal.pone.0322771 (PMC12061163; doi:10.1371/journal.pone.0322771)
Supplement: S2 Table — (CSV) [file pone.0322771.s002.csv]

S1 Table. URLs for opencodelist.org codelists developed and used by the UnSeen project team.
Concept	URL
Abandonment	https://www.opencodelists.org/codelist/user/ciaranmci/abandonment/008f546f/
Aduitory hallucinations	https://www.opencodelists.org/codelist/user/ciaranmci/auditory-hallucinations/5762336f/
Adult victim of abuse	https://www.opencodelists.org/codelist/user/ciaranmci/adult-victim-of-abuse/447ef3b5/
Agrophobia	https://www.opencodelists.org/codelist/user/ciaranmci/agorophobia/67a5852d/
Alcohol misuse	https://www.opencodelists.org/codelist/user/ciaranmci/alcohol-misuse/53df56ed/
Anxiety or panic	https://www.opencodelists.org/codelist/user/ciaranmci/anxiety-or-panic-finding-and-disorder/2cfce79e/
Asylum seeker	https://www.opencodelists.org/codelist/user/ciaranmci/asylum-seeker/4972fc5e/
Attempted suicide	https://www.opencodelists.org/codelist/user/ciaranmci/attempted-suicide/0367b859/
Attention deficit hyperactivity disorder (ADHD)	https://www.opencodelists.org/codelist/user/ciaranmci/attention-deficit-hyperactivity-disorder/752344fb/
Autism	https://www.opencodelists.org/codelist/nhsd-primary-care-domain-refsets/autism_cod/20210127/
Bipolar disorder	https://www.opencodelists.org/codelist/user/ciaranmci/bipolar-disorder/6a0308d7/
Borderline personality disorder	https://www.opencodelists.org/codelist/user/ciaranmci/borderline-personality-disorder/1ed4af38/
Brain injury	https://www.opencodelists.org/codelist/user/ciaranmci/brain-injury/30638929/
Child abuse	https://www.opencodelists.org/codelist/user/ciaranmci/child-abuse/041b99ee/
Child protection	https://www.opencodelists.org/codelist/user/ciaranmci/child-protection/13ed7469/
Child-Young person mental disorder	https://www.opencodelists.org/codelist/user/ciaranmci/child-young-person-mental-disorder/279767b2/
Child-Young person neurodevelopmental disorder	https://www.opencodelists.org/codelist/user/ciaranmci/child-young-person-neurodevelopmental-disorder/59b64e1c/
Chronic depression	https://www.opencodelists.org/codelist/user/ciaranmci/chronic-depression/53a65598/
Chronic PTSD	https://www.opencodelists.org/codelist/user/ciaranmci/chronic-post-traumatic-stress-disorder/3a96e263/
Complex PTSD	https://www.opencodelists.org/codelist/user/ciaranmci/complex-post-traumatic-stress-disorder/21876f2e/
Crisis contraception	https://www.opencodelists.org/codelist/user/ciaranmci/crisis-contraception/409408ed/
Depression that is not dysthymia nor chronic depression	https://www.opencodelists.org/codelist/user/ciaranmci/depression-not-chronic-not-dysthymia/782b413d/
Developmental academic disorder	https://www.opencodelists.org/codelist/user/ciaranmci/developmental-academic-disorder/755c4650/
Did not attent appointment	https://www.opencodelists.org/codelist/user/ciaranmci/did-not-attend/098119da/
Dissociation	https://www.opencodelists.org/codelist/user/ciaranmci/dissociation/75788147/
Drug misuse	https://www.opencodelists.org/codelist/user/ciaranmci/drug-misuse/29d8b065/
Dysthymia	https://www.opencodelists.org/codelist/user/ciaranmci/dysthymia/6f6888c3/
Eating disorders	https://www.opencodelists.org/codelist/user/ciaranmci/eating-disorders/3ba00044/
Familial mental health conditions or suicide	https://www.opencodelists.org/codelist/user/ciaranmci/family-history-of-mental-health-conditions-or-suicide/53fb91e4/
Familial substance misuse	https://www.opencodelists.org/codelist/user/ciaranmci/familial-drug-abuse-and-misuse/3aec1eaf/
History of or current addiction	https://www.opencodelists.org/codelist/user/ciaranmci/history-of-or-current-addiction/5bf796cf/
Homeless	https://www.opencodelists.org/codelist/user/ciaranmci/homelessness/0e1fe637/
Incarceration / imprisonment	https://www.opencodelists.org/codelist/user/ciaranmci/incarceration-or-imprisonment/75107301/
Non-epileptic seizure attack	https://www.opencodelists.org/codelist/user/ciaranmci/non-epileptic-seizure-attack-depreciated-pseduoseizure-somatic-pain/43599add/
Paranoia	https://www.opencodelists.org/codelist/user/ciaranmci/paranoia/5c690e12/
Child of single, divorced or separated parents	https://www.opencodelists.org/codelist/user/ciaranmci/child-of-single-divorced-or-separated-parents/061a784f/
Personality disorder	https://www.opencodelists.org/codelist/user/ciaranmci/personality-disorder/5c4cd31b/
Poor body image	https://www.opencodelists.org/codelist/user/ciaranmci/poor-body-image/27422b66/
Raised in care system	https://www.opencodelists.org/codelist/user/ciaranmci/raised-in-care-system/7e44a2be/
Referral to Improving Access to Psychological Therapy (IAPT) services	https://www.opencodelists.org/codelist/user/ciaranmci/iapt-referral/11f7ff05/
Referrals to and discharges from Child and Adolescent Mental Health Services (CAMHS)	https://www.opencodelists.org/codelist/user/ciaranmci/camhs-referrals-and-discharges/0e87f47d/
Schizophrenia	https://www.opencodelists.org/codelist/user/ciaranmci/schizophrenia/37e4226d/
Self-harm	https://www.opencodelists.org/codelist/user/ciaranmci/self-harm/6b0c26b8/
Sleep disturbance or dyssomnia	https://www.opencodelists.org/codelist/user/ciaranmci/sleep-disturbance-dyssomnia/29e21962/
Social services involved	https://www.opencodelists.org/codelist/user/ciaranmci/social-services-involved/25434d05/
Special learning difficulties (Dyspraxia, dyscalculia, and dyslexia)	https://www.opencodelists.org/codelist/user/ciaranmci/dyspraxia-dyscalculia-and-dyslexia/7889e686/
Substance misuse	https://www.opencodelists.org/codelist/user/ciaranmci/substance-misuse/363a8058/
Suicidal	https://www.opencodelists.org/codelist/user/ciaranmci/suicidal/5eaa56c5/
Teenage pregnancy	https://www.opencodelists.org/codelist/user/ciaranmci/teenage-adolescent-pregnancy/3e52c03a/
Tinnitus	https://www.opencodelists.org/codelist/user/ciaranmci/tinnitus-finding/10d2a62d/
Unprotected sexual intercourse (UPSI)	https://www.opencodelists.org/codelist/user/ciaranmci/unprotected-sexual-intercourse/1c772b8e/
Use of Improving Access to Psychological Therapy (IAPT) services	https://www.opencodelists.org/codelist/user/ciaranmci/iapt-use/51fcb383/
Mental disorder | SCTID: 74732009 + child codes	https://www.opencodelists.org/codelist/user/ciaranmci/mental-disorder/5c00ffcc/
Violent behaviour	https://www.opencodelists.org/codelist/user/ciaranmci/violent-behaviour/7071a6a4/
