# Supplementary material for: Identifying primary-care features associated with complex mental health difficulties
Source: PLoS One. 2025 May 8;20(5):e0322771. doi: 10.1371/journal.pone.0322771 (PMC12061163; doi:10.1371/journal.pone.0322771)
Supplement: S3 Table — (CSV) [file pone.0322771.s003.csv]

S2 Table. Full list of features and their definitions.
Feature_set_concept	AcceptReject_at_concept_stage	Reason_for_rejection	Feature_set_name	Component_features	Number_of_component_features	Family (ACSTKPRY)	Exempt from life-course feature engineering (reason)	fs_literature	fs_interviews	fs_clinician
harm or abandonment by caregivers or other ostensibly responsible adults in Adult period	Accept	n/a	abandonment_Adult	abandonment_Adult	1	C	no	y	n	n
harm or abandonment by caregivers or other ostensibly responsible adults in Child-Young-Person or Adolescent period	Accept	n/a	abandonment_CYPA	abandonment_CYPA	1	A	no	y	n	n
harm or abandonment by caregivers or other ostensibly responsible adults in Emerging-Adult period	Accept	n/a	abandonment_EA	abandonment_EA	1	A	no	y	n	n
Combination of {'manyDNA_Adult', 'violentBehaviour_Adult', 'recurrentEDattendances_CYP'}	Accept	n/a	AccessToHealthcare_Adult	AccessToHealthcare_Adult	1	S	no	n	n	y
Combination of {'manyDNA_CYPA', 'violentBehaviour_CYPA', 'recurrentEDattendances_CYPA'}	Accept	n/a	AccessToHealthcare_CYPA	AccessToHealthcare_CYPA	1	S	no	n	n	y
Combination of {'manyDNA_EA', 'violentBehaviour_EA', 'recurrentEDattendances_EA'}	Accept	n/a	AccessToHealthcare_EA	AccessToHealthcare_EA	1	S	no	n	n	y
Uncertainty about appointment behaviour	Accept	n/a	activeInformationAppointments	activeInformationAppointments	1	K	Likely to have too few data points in each partition if we partition events throughout the life course	n	y	n
Uncertainty about did-not-attend behaviour	Accept	n/a	activeInformationDNAs	activeInformationDNAs	1	K	Likely to have too few data points in each partition if we partition events throughout the life course	n	y	n
Uncertainty about ccassional crises assessment	Accept	n/a	activeInformationMHcrises	activeInformationMHcrises	1	K	Likely to have too few data points in each partition if we partition events throughout the life course	n	y	n
ADHD diagnosed in Adult period	Accept	n/a	ADHD_Adult	ADHD_Adult	1	C	no	n	n	y
ADHD diagnosed in Child-Young-Person or Adolescent period	Accept	n/a	ADHD_CYPA	ADHD_CYPA	1	A	no	n	n	y
ADHD diagnosed in Emerging-Adult period	Accept	n/a	ADHD_EA	ADHD_EA	1	A	no	n	n	y
Victim of domestic and sexual abuse as an adult	Accept	n/a	adultVictimOfAbuse	adultVictimOfAbuse	1	C	Limited to a specific period	n	n	y
Agorophobia diagnosed in Adult period	Accept	n/a	agorophobia_Adult	agorophobia_Adult	1	C	no	n	n	y
Agorophobia diagnosed in Child-Young-Person or Adolescent period	Accept	n/a	agorophobia_CYPA	agorophobia_CYPA	1	A	no	n	n	y
Agorophobia diagnosed in Emerging-Adult period	Accept	n/a	agorophobia_EA	agorophobia_EA	1	A	no	n	n	y
Alcohol abuse or misuse in Adult period	Accept	n/a	alcoholMisuse_Adult	alcoholMisuse_Adult	1	C	no	n	n	y
Alcohol abuse or misuse in Child-Young-Person or Adolescent period	Accept	n/a	alcoholMisuse_CYPA	alcoholMisuse_CYPA	1	A	no	n	n	y
Alcohol abuse or misuse in Emerging-Adult period	Accept	n/a	alcoholMisuse_EA	alcoholMisuse_EA	1	A	no	n	n	y
Presence of antipsychotic prescriptions in the past three years	Accept	n/a	antipsychoticsPrescription	antipsychoticsPrescription	1	Y	Limited to a specific period	n	n	y
Anxiety or panic diagnosed in Adult period	Accept	n/a	anxietyOrPanic_Adult	anxietyOrPanic_Adult	1	C	no	n	n	y
Anxiety or panic diagnosed in Child-Young-Person or Adolescent period	Accept	n/a	anxietyOrPanic_CYPA	anxietyOrPanic_CYPA	1	A	no	n	n	y
Anxiety or panic diagnosed in Emerging-Adult period	Accept	n/a	anxietyOrPanic_EA	anxietyOrPanic_EA	1	A	no	n	n	y
Asylum seeker in Adult period	Accept	n/a	asylumSeeker_Adult	asylumSeeker_Adult	1	C	no	n	y	n
Asylum seeker in Child-Young-Person or Adolescent period	Accept	n/a	asylumSeeker_CYPA	asylumSeeker_CYPA	1	A	no	n	y	n
Asylum seeker in Emerging-Adult period	Accept	n/a	asylumSeeker_EA	asylumSeeker_EA	1	A	no	n	y	n
Attemped suicide in Adult period	Accept	n/a	attemptedSuicide_Adult	attemptedSuicide_Adult	1	C	no	n	n	y
Attemped suicide in Child-Young-Person or Adolescent period	Accept	n/a	attemptedSuicide_CYPA	attemptedSuicide_CYPA	1	A	no	n	n	y
Attemped suicide in Emerging-Adult period	Accept	n/a	attemptedSuicide_EA	attemptedSuicide_EA	1	A	no	n	n	y
Auditory hallucinations in Child-Young-Person or Adolescent period	Accept	n/a	auditoryHallucinations_Adult	auditoryHallucinations_Adult	1	C	no	n	n	y
Auditory hallucinations in Emerging-Adult period	Accept	n/a	auditoryHallucinations_CYPA	auditoryHallucinations_CYPA	1	A	no	n	n	y
Auditory hallucinations	Accept	n/a	auditoryHallucinations_EA	auditoryHallucinations_EA	1	A	no	n	n	y
ASD diagnosed in Adult period	Accept	n/a	autism_Adult	autism_Adult	1	A	no	n	n	y
ASD diagnosed in Child-Young-Person or Adolescent period	Accept	n/a	autism_CYPA	autism_CYPA	1	A	no	n	n	y
ASD diagnosed in Emerging-Adult period	Accept	n/a	autism_EA	autism_EA	1	A	no	n	n	y
Body dysmorphic disorder diagnosed in Adult period	Accept	n/a	bodyDysmorphicDisorder_Adult	bodyDysmorphicDisorder_Adult	1	C	no	n	y	n
Body dysmorphic disorder diagnosed in Child-Young-Person or Adolescent period	Accept	n/a	bodyDysmorphicDisorder_CYPA	bodyDysmorphicDisorder_CYPA	1	A	no	n	y	n
Body dysmorphic disorder diagnosed in Emerging-Adult period	Accept	n/a	bodyDysmorphicDisorder_EA	bodyDysmorphicDisorder_EA	1	A	no	n	y	n
Brain injury in Adult period	Accept	n/a	brainInjury_Adult	brainInjury_Adult	1	C	no	n	y	n
Brain injury in Child-Young-Person or Adolescent period	Accept	n/a	brainInjury_CYPA	brainInjury_CYPA	1	A	no	n	y	n
Brain injury in Emerging-Adult period	Accept	n/a	brainInjury_EA	brainInjury_EA	1	A	no	n	y	n
Uncertainty about appointment behaviour	Accept	n/a	bubbleEntropyAppointments	bubbleEntropyAppointments	1	K	Likely to have too few data points in each partition if we partition events throughout the life course	n	y	n
Uncertainty about did-not-attend behaviour	Accept	n/a	bubbleEntropyDNAs	bubbleEntropyDNAs	1	K	Likely to have too few data points in each partition if we partition events throughout the life course	n	y	n
Uncertainty about ccassional crises assessment	Accept	n/a	bubbleEntropyMHcrises	bubbleEntropyMHcrises	1	K	Likely to have too few data points in each partition if we partition events throughout the life course	n	y	n
Involvement with CAMHS in Child-Young-Person or Adolescent period	Accept	n/a	CAMHSrefsAndDisch_CYPA	CAMHSrefsAndDisch_CYPA	1	A	no	n	n	y
Involvement with CAMHS in Emerging-Adult period	Accept	n/a	CAMHSrefsAndDisch_EA	CAMHSrefsAndDisch_EA	1	A	no	n	n	y
Victim of childhood abuse	Accept	n/a	childAbuse	childAbuse	1	A	Limited to a specific period	n	n	y
Record of child protection plan	Accept	n/a	childProtection	childProtection	1	A	Limited to a specific period	n	n	y
Count of aborted antidepressant medication regimes	Accept	n/a	countAbortedAntidepressantMedicationRegimes	countAbortedAntidepressantMedicationRegimes	1	P	Not a life-course concept	n	n	y
Count of antidepressant prescriptions in the past three years	Accept	n/a	countAntidepressantPrescriptions	countAntidepressantPrescriptions	1	T	Not a life-course concept	n	n	y
Count of appointments in the previous year	Accept	n/a	countAppointmentsPreviousYear	countAppointmentsPreviousYear	1	K	Limited to a specific period	n	y	n
Count of did-not-attends in the previous year	Accept	n/a	countDNAsPreviousYear	countDNAsPreviousYear	1	K	Limited to a specific period	n	y	n
Count of hypnotic and anxiolytic prescriptions in the past three years	Accept	n/a	countHypnoticsAndAnxiolyticsPrescriptions	countHypnoticsAndAnxiolyticsPrescriptions	1	P	Not a life-course concept	n	n	y
Multiple diagnoses of psychological disorders, excluding bipolar and schizophrenia	Accept	n/a	countPsychologicalDisorders	countPsychologicalDisorders	1	C	Represents the entire life rather than a portion.	n	y	n
Count of unique antidepressant medicines prescribed in the past three years	Accept	n/a	countUniqueAntidepressants	countUniqueAntidepressants	1	P	Not a life-course concept	n	n	y
Count of unique hypnotic and anxiolytic medicines prescribed in the past three years	Accept	n/a	countUniqueHypnoticsAndAnxiolytics	countUniqueHypnoticsAndAnxiolytics	1	P	Not a life-course concept	n	n	y
Request for crisis contraception by young person	Accept	n/a	crisisContraceptionCYP	crisisContraceptionCYP	1	A	Limited to a specific period	n	n	y
Behavioural disorder in child or young person	Accept	n/a	CYPmentalDisorder	CYPmentalDisorder	1	A	Limited to a specific period	n	n	y
Neurodiverse young person	Accept	n/a	CYPneurodevDisorder	CYPneurodevDisorder	1	A	Limited to a specific period	n	n	y
Acute depression, not chronic nor dysthymia diagnosed in Adult period	Accept	n/a	depressionNotDysthymiaOrChronic_Adult	depressionNotDysthymiaOrChronic_Adult	1	C	no	n	n	y
Acute depression, not chronic nor dysthymia diagnosed in Child-Young-Person or Adolescent period	Accept	n/a	depressionNotDysthymiaOrChronic_CYPA	depressionNotDysthymiaOrChronic_CYPA	1	A	no	n	n	y
Acute depression, not chronic nor dysthymia diagnosed in Emerging-Adult period	Accept	n/a	depressionNotDysthymiaOrChronic_EA	depressionNotDysthymiaOrChronic_EA	1	A	no	n	n	y
Dissociation diagnosed in Adult period	Accept	n/a	dissociation_Adult	dissociation_Adult	1	C	no	n	n	y
Dissociation diagnosed in Child-Young-Person or Adolescent period	Accept	n/a	dissociation_CYPA	dissociation_CYPA	1	A	no	n	n	y
Dissociation diagnosed in Emerging-Adult period	Accept	n/a	dissociation_EA	dissociation_EA	1	A	no	n	n	y
Drug abuse or misuse in Adult period	Accept	n/a	drugMisuse_Adult	drugMisuse_Adult	1	C	no	n	n	y
Drug abuse or misuse in Child-Young-Person or Adolescent period	Accept	n/a	drugMisuse_CYPA	drugMisuse_CYPA	1	A	no	n	n	y
Drug abuse or misuse in Emerging-Adult period	Accept	n/a	drugMisuse_EA	drugMisuse_EA	1	A	no	n	n	y
Problematic eating and eating disorders diagnosed in Adult period	Accept	n/a	eatingDisorders_Adult	eatingDisorders_Adult	1	C	no	n	n	y
Problematic eating and eating disorders diagnosed in Child-Young-Person or Adolescent period	Accept	n/a	eatingDisorders_CYPA	eatingDisorders_CYPA	1	A	no	n	n	y
Problematic eating and eating disorders diagnosed in Emerging-Adult period	Accept	n/a	eatingDisorders_EA	eatingDisorders_EA	1	A	no	n	n	y
Uncertainty about appointment behaviour	Accept	n/a	entropyRateAppointments	entropyRateAppointments	1	K	Likely to have too few data points in each partition if we partition events throughout the life course	n	y	n
Uncertainty about did-not-attend behaviour	Accept	n/a	entropyRateDNAs	entropyRateDNAs	1	K	Likely to have too few data points in each partition if we partition events throughout the life course	n	y	n
Uncertainty about ccassional crises assessment	Accept	n/a	entropyRateMHcrises	entropyRateMHcrises	1	K	Likely to have too few data points in each partition if we partition events throughout the life course	n	y	n
Uncertainty about appointment behaviour	Accept	n/a	eoeAppointments	eoeAppointments	1	K	Likely to have too few data points in each partition if we partition events throughout the life course	n	y	n
Uncertainty about did-not-attend behaviour	Accept	n/a	eoeDNAs	eoeDNAs	1	K	Likely to have too few data points in each partition if we partition events throughout the life course	n	y	n
Uncertainty about ccassional crises assessment	Accept	n/a	eoeMHcrises	eoeMHcrises	1	K	Likely to have too few data points in each partition if we partition events throughout the life course	n	y	n
Extreme self-neglect	Accept	n/a	extremeSelfNeglect	extremeSelfNeglect	1	C	Relates specifically to adulthood, assuming that parents or guardians are present and caring until adulthood	n	y	n
Family history of mental health conditions or suicide	Accept	n/a	familialMentalHealthConditions	familialMentalHealthConditions	1	A	Represents the entire life rather than a portion.	n	n	y
Substance misuse in the family	Accept	n/a	familialSubstanceMisuse	familialSubstanceMisuse	1	A	Represents the entire life rather than a portion.	n	n	y
Family history of alcoholism	Accept	n/a	familyHistoryOfAlcoholism	familyHistoryOfAlcoholism	1	A	Represents the entire life rather than a portion.	n	y	n
Family history of psychosis	Accept	n/a	familyHistoryOfPsychosis	familyHistoryOfPsychosis	1	A	Represents the entire life rather than a portion.	n	y	n
First admission to psychiatric rehabilitation services before 30 years of age.	Accept	n/a	firstAdmissionToPsychRehabServicesBefore30	firstAdmissionToPsychRehabServicesBefore30	1	S	Not a life-course concept	y	n	n
Food insecurity in Adult period	Accept	n/a	foodInsecurity_Adult	foodInsecurity_Adult	1	C	no	y	n	n
Food insecurity in Child-Young-Person or Adolescent period	Accept	n/a	foodInsecurity_CYPA	foodInsecurity_CYPA	1	A	no	y	n	n
Food insecurity in Emerging-Adult period	Accept	n/a	foodInsecurity_EA	foodInsecurity_EA	1	A	no	y	n	n
History of addiction or currently has an addiction	Accept	n/a	historyOfOrCurrentAddiction	historyOfOrCurrentAddiction	1	C	Represents the entire life rather than a portion.	n	y	n
Hoarder diagnosed in Adult period	Accept	n/a	hoarder_Adult	hoarder_Adult	1	C	no	n	y	n
Hoarder diagnosed in Child-Young-Person or Adolescent period	Accept	n/a	hoarder_CYPA	hoarder_CYPA	1	A	no	n	y	n
Hoarder diagnosed in Emerging-Adult period	Accept	n/a	hoarder_EA	hoarder_EA	1	A	no	n	y	n
Homelessness in Adult period	Accept	n/a	homeless_Adult	homeless_Adult	1	C	no	y	n	n
Homelessness in Child-Young-Person or Adolescent period	Accept	n/a	homeless_CYPA	homeless_CYPA	1	A	no	y	n	n
Homelessness in Emerging-Adult period	Accept	n/a	homeless_EA	homeless_EA	1	A	no	y	n	n
Referral for IAPT in Adult period	Accept	n/a	IAPTreferral_Adult	IAPTreferral_Adult	1	S	no	n	n	y
Referral for IAPT in Child-Young-Person or Adolescent period	Accept	n/a	IAPTreferral_CYPA	IAPTreferral_CYPA	1	S	no	n	n	y
Referral for IAPT in Emerging-Adult period	Accept	n/a	IAPTreferral_EA	IAPTreferral_EA	1	S	no	n	n	y
Pattern of back-and-forth to IAPT in Adult period	Accept	n/a	IAPTrevolvingDoor_Adult	IAPTrevolvingDoor_Adult	1	S	no	n	n	y
Pattern of back-and-forth to IAPT in Child-Young-Person or Adolescent period	Accept	n/a	IAPTrevolvingDoor_CYPA	IAPTrevolvingDoor_CYPA	1	S	no	n	n	y
Pattern of back-and-forth to IAPT in Emerging-Adult period	Accept	n/a	IAPTrevolvingDoor_EA	IAPTrevolvingDoor_EA	1	S	no	n	n	y
Use of IAPT in Adult	Accept	n/a	IAPTuse_Adult	IAPTuse_Adult	1	S	no	n	n	y
Use of IAPT in Child-Young-Person or Adolescent period	Accept	n/a	IAPTuse_CYPA	IAPTuse_CYPA	1	S	no	n	n	y
Use of IAPT in Emerging-Adult period	Accept	n/a	IAPTuse_EA	IAPTuse_EA	1	S	no	n	n	y
Incarceration in Adult period	Accept	n/a	incarcerationImprisonment_Adult	incarcerationImprisonment_Adult	1	C	no	y	n	n
Incarceration in Child-Young-Person or Adolescent period	Accept	n/a	incarcerationImprisonment_CYPA	incarcerationImprisonment_CYPA	1	A	no	y	n	n
Incarceration in Emerging-Adult period	Accept	n/a	incarcerationImprisonment_EA	incarcerationImprisonment_EA	1	A	no	y	n	n
Many did-not-attends in Adult period	Accept	n/a	manyDNA_Adult	manyDNA_Adult	1	S	no	n	n	y
Many did-not-attends in Child-Young-Person or Adolescent period	Accept	n/a	manyDNA_CYPA	manyDNA_CYPA	1	S	no	n	n	y
Many did-not-attends in Emerging-Adult period	Accept	n/a	manyDNA_EA	manyDNA_EA	1	S	no	n	n	y
Median annual count appointments, ever	Accept	n/a	medianAnnualCountAppointments	medianAnnualCountAppointments_Adult	1	K	no	n	y	n
Median annual count appointments in Adult period	Accept	n/a	medianAnnualCountAppointments_Adult	medianAnnualCountAppointments_Adult	1	K	no	n	y	n
Median annual count appointments in Child-Young-Person or Adolescent period	Accept	n/a	medianAnnualCountAppointments_CYPA	medianAnnualCountAppointments_CYPA	1	K	no	n	y	n
Median annual count appointments in Emerging-Adult period	Accept	n/a	medianAnnualCountAppointments_EA	medianAnnualCountAppointments_EA	1	K	no	n	y	n
Median annual count DNAs, ever	Accept	n/a	medianAnnualCountDNAs	medianAnnualCountDNAs_Adult	1	K	no	n	y	n
Median annual count DNAs in Adult period	Accept	n/a	medianAnnualCountDNAs_Adult	medianAnnualCountDNAs_Adult	1	K	no	n	y	n
Median annual count DNAs in Child-Young-Person or Adolescent period	Accept	n/a	medianAnnualCountDNAs_CYPA	medianAnnualCountDNAs_CYPA	1	K	no	n	y	n
Median annual count DNAs in Emerging-Adult period	Accept	n/a	medianAnnualCountDNAs_EA	medianAnnualCountDNAs_EA	1	K	no	n	y	n
Median annual ratio DNA to appointment, ever	Accept	n/a	medianAnnualRatioDNAtoAppointment	medianAnnualRatioDNAtoAppointment_Adult	1	K	no	n	y	n
Median annual ratio DNA to appointment in Adult period	Accept	n/a	medianAnnualRatioDNAtoAppointment_Adult	medianAnnualRatioDNAtoAppointment_Adult	1	K	no	n	y	n
Median annual ratio DNA to appointment in Child-Young-Person or Adolescent period	Accept	n/a	medianAnnualRatioDNAtoAppointment_CYPA	medianAnnualRatioDNAtoAppointment_CYPA	1	K	no	n	y	n
Median annual ratio DNA to appointment in Emerging-Adult period	Accept	n/a	medianAnnualRatioDNAtoAppointment_EA	medianAnnualRatioDNAtoAppointment_EA	1	K	no	n	y	n
Combination of {'attemptedSuicide_Adult', 'selfHarm_Adult', 'adultVictimOfAbuse', 'substanceMisuse_Adult'}	Accept	n/a	mentalHealthConcern_Adult	mentalHealthConcern_Adult	4	C	no	n	n	y
Combination of {'attemptedSuicide_CYPA', 'selfHarm_CYPA', 'CAMHSrefsAndDisch_CYPA'}	Accept	n/a	mentalHealthConcern_CYPA	mentalHealthConcern_CYPA	3	A	no	n	n	y
Combination of {'attemptedSuicide_EA', 'selfHarm_EA', 'CAMHSrefsAndDisch_EA'}	Accept	n/a	mentalHealthConcern_EA	mentalHealthConcern_EA	3	A	no	n	n	y
Combination of {'IAPTrevolvingDoor_Adult', 'substanceMisuse_Adult', 'relevantPrescriptions_Adult'}	Accept	n/a	MentalHealthTreatments_Adult	MentalHealthTreatments_Adult	3	T	no	n	n	y
Combination of {'CAMHSrefsAndDisch_CYPA', 'IAPTrevolvingDoor_CYPA', 'substanceMisuse_CYPA', 'relevantPrescriptions_CYPA'}	Accept	n/a	MentalHealthTreatments_CYPA	MentalHealthTreatments_CYPA	4	T	no	n	n	y
Combination of {'CAMHSrefsAndDisch_EA', 'IAPTrevolvingDoor_EA', 'substanceMisuse_EA', 'relevantPrescriptions_EA'}	Accept	n/a	MentalHealthTreatments_EA	MentalHealthTreatments_EA	4	T	no	n	n	y
Metabolic syndrome diagnosed in Adult period	Accept	n/a	metabolicSyndrome_Adult	metabolicSyndrome_Adult	1	C	no	y	n	n
Metabolic syndrome diagnosed in Child-Young-Person or Adolescent period	Accept	n/a	metabolicSyndrome_CYPA	metabolicSyndrome_CYPA	1	A	no	y	n	n
Metabolic syndrome diagnosed in Emerging-Adult period	Accept	n/a	metabolicSyndrome_EA	metabolicSyndrome_EA	1	A	no	y	n	n
Non-epileptic seizure / attack (depreciated: pseduoseizure), and somatic pain diagnosed in Adult period	Accept	n/a	NESA_Adult	NESA_Adult	1	C	no	n	n	y
Non-epileptic seizure / attack (depreciated: pseduoseizure), and somatic pain diagnosed in Child-Young-Person or Adolescent period	Accept	n/a	NESA_CYPA	NESA_CYPA	1	A	no	n	n	y
Non-epileptic seizure / attack (depreciated: pseduoseizure), and somatic pain diagnosed in Emerging-Adult period	Accept	n/a	NESA_EA	NESA_EA	1	A	no	n	n	y
Non-native English speaker	Accept	n/a	nonNativeEnglishSpeaker	nonNativeEnglishSpeaker	1	C	Not a life-course concept	n	y	n
Obessive Compulsive Disorder diagnosed in Adult period	Accept	n/a	OCD_Adult	OCD_Adult	1	C	no	y	n	n
Obessive Compulsive Disorder diagnosed in Child-Young-Person or Adolescent period	Accept	n/a	OCD_CYPA	OCD_CYPA	1	A	no	y	n	n
Obessive Compulsive Disorder diagnosed in Emerging-Adult period	Accept	n/a	OCD_EA	OCD_EA	1	A	no	y	n	n
Paranoia diagnosed in Adult period	Accept	n/a	paranoia_Adult	paranoia_Adult	1	C	no	n	n	y
Paranoia diagnosed in Child-Young-Person or Adolescent period	Accept	n/a	paranoia_CYPA	paranoia_CYPA	1	A	no	n	n	y
Paranoia diagnosed in Emerging-Adult period	Accept	n/a	paranoia_EA	paranoia_EA	1	A	no	n	n	y
Child of parted parents	Accept	n/a	partedParents	partedParents	1	A	Represents the entire life rather than a portion.	n	n	y
Poor body image diagnosed in Adult	Accept	n/a	poorBodyImage_Adult	poorBodyImage_Adult	1	C	no	n	n	y
Poor body image diagnosed in Child-Young-Person or Adolescent period	Accept	n/a	poorBodyImage_CYPA	poorBodyImage_CYPA	1	A	no	n	n	y
Poor body image diagnosed in Emerging-Adult	Accept	n/a	poorBodyImage_EA	poorBodyImage_EA	1	A	no	n	n	y
Poverty in Adult period	Accept	n/a	poverty_Adult	poverty_Adult	1	C	no	y	n	n
Poverty in Child-Young-Person or Adolescent period	Accept	n/a	poverty_CYPA	poverty_CYPA	1	A	no	y	n	n
Poverty in Emerging-Adult period	Accept	n/a	poverty_EA	poverty_EA	1	A	no	y	n	n
Raised in the care system	Accept	n/a	raisedInCareSystem	raisedInCareSystem	1	A	Limited to a specific period	y	n	n
Ratio of did-not-attend events to appointments, in the previous year	Accept	n/a	ratioDNAtoAppointmentPreviousYear	ratioDNAtoAppointmentPreviousYear	1	S	Limited to a specific period	n	y	n
Recurrent annual ED atttendance, in Adult period	Accept	n/a	recurrentEDattendances_Adult	recurrentEDattendances_Adult	1	S	Limited to a specific period	n	n	y
Recurrent annual ED atttendance, in Child-Young-Person or Adolescent period	Accept	n/a	recurrentEDattendances_CYPA	recurrentEDattendances_CYPA	1	S	Limited to a specific period	n	n	y
Recurrent annual ED atttendance, in Emerging Adult period	Accept	n/a	recurrentEDattendances_EA	recurrentEDattendances_EA	1	S	Limited to a specific period	n	n	y
Occurrence of more than 1 of {'paranoia_Adult', 'auditoryHallucinations_Adult', 'dissociation_Adult', 'NESA_Adult', 'violentBehaviour_Adult'}	Accept	n/a	RecurringMentalSymptoms_Adult	RecurringMentalSymptoms_Adult	1	C	Represents the entire life rather than a portion.	n	n	y
Occurrence of more than 1 of {'paranoia_CYPA', 'auditoryHallucinations_CYPA', 'dissociation_CYPA', 'NESA_CYPA', 'violentBehaviour_CYPA'}	Accept	n/a	RecurringMentalSymptoms_CYPA	RecurringMentalSymptoms_CYPA	1	A	Represents the entire life rather than a portion.	n	n	y
Occurrence of more than 1 of {'paranoia_EA', 'auditoryHallucinations_EA', 'dissociation_EA', 'NESA_EA', 'violentBehaviour_EA'}	Accept	n/a	RecurringMentalSymptoms_EA	RecurringMentalSymptoms_EA	1	A	Represents the entire life rather than a portion.	n	n	y
Use of anti-psychotic, hynotic, anxiolytic, or antidepressant medicines in Adult period	Accept	n/a	relevantPrescriptions_Adult	relevantPrescriptions_Adult	1	R	no	n	n	y
Use of anti-psychotic, hynotic, anxiolytic, or antidepressant medicines in Child-Young-Person or Adolescent period	Accept	n/a	relevantPrescriptions_CYPA	relevantPrescriptions_CYPA	1	R	no	n	n	y
Use of anti-psychotic, hynotic, anxiolytic, or antidepressant medicines in Emergin-Adult period	Accept	n/a	relevantPrescriptions_EA	relevantPrescriptions_EA	1	R	no	n	n	y
Uncertainty about appointment behaviour	Accept	n/a	sampleEntropyAppointments	sampleEntropyAppointments	1	K	Likely to have too few data points in each partition if we partition events throughout the life course	n	y	n
Uncertainty about did-not-attend behaviour	Accept	n/a	sampleEntropyDNAs	sampleEntropyDNAs	1	K	Likely to have too few data points in each partition if we partition events throughout the life course	n	y	n
Uncertainty about ccassional crises assessment	Accept	n/a	sampleEntropyMHcrises	sampleEntropyMHcrises	1	K	Likely to have too few data points in each partition if we partition events throughout the life course	n	y	n
Exclusion from school	Accept	n/a	schoolRefusal	schoolRefusal	1	A	Limited to a specific period	n	n	y
Self harm in Adult period	Accept	n/a	selfHarm_Adult	selfHarm_Adult	1	C	no	n	n	y
Self harm in Child-Young-Person or Adolescent period	Accept	n/a	selfHarm_CYPA	selfHarm_CYPA	1	A	no	n	n	y
Self harm in Emerging-Adult period	Accept	n/a	selfHarm_EA	selfHarm_EA	1	A	no	n	n	y
Sleep disturbance diagnosed in Adult period	Accept	n/a	sleepDisturbance_Adult	sleepDisturbance_Adult	1	C	no	y	n	n
Sleep disturbance diagnosed in Child-Young-Person or Adolescent period	Accept	n/a	sleepDisturbance_CYPA	sleepDisturbance_CYPA	1	A	no	y	n	n
Sleep disturbance diagnosed in Emergeing-Adult period	Accept	n/a	sleepDisturbance_EA	sleepDisturbance_EA	1	A	no	y	n	n
Sleep dysfunction diagnosed in Adult period	Accept	n/a	sleepDysfunction_Adult	sleepDysfunction_Adult	1	C	no	y	n	n
Sleep dysfunction diagnosed in Child-Young-Person or Adolescent period	Accept	n/a	sleepDysfunction_CYPA	sleepDysfunction_CYPA	1	A	no	y	n	n
Sleep dysfunction diagnosed in Emergeing-Adult period	Accept	n/a	sleepDysfunction_EA	sleepDysfunction_EA	1	A	no	y	n	n
Involvement of social services with the family in Adult period	Accept	n/a	socialServicesInvolved_Adult	socialServicesInvolved_Adult	1	C	no	n	n	y
Involvement of social services with the family in Child-Young-Person or Adolescent period	Accept	n/a	socialServicesInvolved_CYPA	socialServicesInvolved_CYPA	1	A	no	n	n	y
Involvement of social services with the family in Emerging-Adult period	Accept	n/a	socialServicesInvolved_EA	socialServicesInvolved_EA	1	A	no	n	n	y
Count of clinical codes indicating involvement of social services with the family in Adult period	Accept	n/a	socialServicesInvolvedCountOfCodes_Adult	socialServicesInvolvedCountOfCodes_Adult	1	C	no	n	n	y
Count of clinical codes indicating involvement of social services with the family in Child-Young-Person or Adolescent period	Accept	n/a	socialServicesInvolvedCountOfCodes_CYPA	socialServicesInvolvedCountOfCodes_CYPA	1	A	no	n	n	y
Count of clinical codes indicating involvement of social services with the family in Emerging-Adult period	Accept	n/a	socialServicesInvolvedCountOfCodes_EA	socialServicesInvolvedCountOfCodes_EA	1	A	no	n	n	y
Uncertainty about appointment behaviour	Accept	n/a	spectralEntropyAppointments	spectralEntropyAppointments	1	K	Likely to have too few data points in each partition if we partition events throughout the life course	n	y	n
Uncertainty about did-not-attend behaviour	Accept	n/a	spectralEntropyDNAs	spectralEntropyDNAs	1	K	Likely to have too few data points in each partition if we partition events throughout the life course	n	y	n
Uncertainty about ccassional crises assessment	Accept	n/a	spectralEntropyMHcrises	spectralEntropyMHcrises	1	K	Likely to have too few data points in each partition if we partition events throughout the life course	n	y	n
Special learning difficulties includeing dyslexia, dyspraxia, and dyscalculia diagnosed in Adult period	Accept	n/a	SpLD_Adult	SpLD_Adult	1	A	no	n	n	y
Special learning difficulties includeing dyslexia, dyspraxia, and dyscalculia diagnosed in Child-Young-Person or Adolescent period	Accept	n/a	SpLD_CYPA	SpLD_CYPA	1	A	no	n	n	y
Special learning difficulties includeing dyslexia, dyspraxia, and dyscalculia diagnosed in Emerging-Adult period	Accept	n/a	SpLD_EA	SpLD_EA	1	A	no	n	n	y
Alcohol or drug abuse or misuse in Adult period	Accept	n/a	substanceMisuse_Adult	substanceMisuse_Adult	1	C	no	n	n	y
Alcohol or drug abuse or misuse in Child-Young-Person or Adolescent period	Accept	n/a	substanceMisuse_CYPA	substanceMisuse_CYPA	1	A	no	n	n	y
Alcohol or drug abuse or misuse by Emerging-Adult period	Accept	n/a	substanceMisuse_EA	substanceMisuse_EA	1	A	no	n	n	y
Suicidal ideation in Adult period	Accept	n/a	suicidal_Adult	suicidal_Adult	1	C	no	y	y	n
Suicidal ideation in Child-Young-Person or Adolescent period	Accept	n/a	suicidal_CYPA	suicidal_CYPA	1	A	no	y	y	n
Suicidal ideation in Emerging-Adult period	Accept	n/a	suicidal_EA	suicidal_EA	1	A	no	y	y	n
Early pregnancy	Accept	n/a	teenagePregnancy	teenagePregnancy	1	A	Yes, because it relates to a particular period in life.	n	n	y
Tinnitus diagnosed in Adult period	Accept	n/a	tinnitus_Adult	tinnitus_Adult	1	C	no	y	n	n
Tinnitus diagnosed in Child-Young-Person or Adolescent period	Accept	n/a	tinnitus_CYPA	tinnitus_CYPA	1	A	no	y	n	n
Tinnitus diagnosed in Emerging-Adult period	Accept	n/a	tinnitus_EA	tinnitus_EA	1	A	no	y	n	n
Tortured in Adult period	Accept	n/a	tortured_Adult	tortured_Adult	1	C	no	n	y	n
Tortured in Child-Young-Person or Adolescent period	Accept	n/a	tortured_CYPA	tortured_CYPA	1	A	no	n	y	n
Tortured in Emerging-Adult period	Accept	n/a	tortured_EA	tortured_EA	1	A	no	n	y	n
Trafficked in Adult period	Accept	n/a	trafficked_Adult	trafficked_Adult	1	C	no	n	y	n
Trafficked in Child-Young-Person or Adolescent period	Accept	n/a	trafficked_CYPA	trafficked_CYPA	1	A	no	n	y	n
Trafficked in Emerging-Adult period	Accept	n/a	trafficked_EA	trafficked_EA	1	A	no	n	y	n
Unprotected sexual intercourse in Adult period	Accept	n/a	UPSI_Adult	UPSI_Adult	1	C	no	n	n	y
Unprotected sexual intercourse in Child-Young-Person or Adolescent period	Accept	n/a	UPSI_CYPA	UPSI_CYPA	1	A	no	n	n	y
Unprotected sexual intercourse in Emerging-Adult period	Accept	n/a	UPSI_EA	UPSI_EA	1	A	no	n	n	y
Abusive or violent patient behaviour in Adult period	Accept	n/a	violentBehaviour_Adult	violentBehaviour_Adult	1	C	no	n	n	y
Abusive or violent patient behaviour in Child-Young-Person or Adolescent period	Accept	n/a	violentBehaviour_CYPA	violentBehaviour_CYPA	1	A	no	n	n	y
Abusive or violent patient behaviour in Emerging-Adult period	Accept	n/a	violentBehaviour_EA	violentBehaviour_EA	1	A	no	n	n	y
All possible combinations of all possible levels of all families of feature sets. Families are Antecedent (A), Concurrent (C), Treatment (T), Service Use (S), inConsistency (K), Patterns of prescription (P), Relevant prescriptions (R), and antipsYchotic prescriptions (Y). Almost all families exhibit the following levels of expression: "None (0)”, indicating that none of the component features wer…	Accept	n/a	A*_C*_S*_T*_K*_P*_R*_Y* (where * indicates the level)	all	up to 204	n/a	Yes, because these feature sets include the life-course features	n	n	n
Childhood trauma	Reject	Too vague	n/a	n/a	n/a	n/a	n/a	n	n	y
Posttraumatic stress disorder diagnosed	Reject	Part of the definition of casenss	n/a	n/a	n/a	n/a	n/a	n	n	y
Depression	Reject	Part of the definition of casenss	n/a	n/a	n/a	n/a	n/a	n	n	y
Lack of self-esteem	Reject	Not coded	n/a	n/a	n/a	n/a	n/a	y	n	y
Obesity	Reject	Too non-specific	n/a	n/a	n/a	n/a	n/a	n	n	y
Personality disorder diagnosed	Reject	Part of the definition of casenss	n/a	n/a	n/a	n/a	n/a	n	n	y
Physical health problem	Reject	Too vague	n/a	n/a	n/a	n/a	n/a	y	n	y
Recurring severe mood swings or meltdowns	Reject	covered by violentBehaviour	n/a	n/a	n/a	n/a	n/a	y	n	y
affect dysregulation	Reject	covered by violentBehaviour	n/a	n/a	n/a	n/a	n/a	y	n	y
anxiety disorder diagnoses	Reject	covered by anxietyOrPanic	n/a	n/a	n/a	n/a	n/a	y	n	y
family history of psychiatric illness	Reject	covered by familialMentalHealthConditions	n/a	n/a	n/a	n/a	n/a	y	n	y
history of physical abuse	Reject	covered by childAbuse and victimOfAdultAbuse	n/a	n/a	n/a	n/a	n/a	y	n	y
history of separation from parents	Reject	covered by partedParents	n/a	n/a	n/a	n/a	n/a	y	n	y
history of sexual abuse	Reject	covered by childAbuse and victimOfAdultAbuse	n/a	n/a	n/a	n/a	n/a	y	n	y
parental mental health diagnoses	Reject	covered by familialMentalHealthConditions	n/a	n/a	n/a	n/a	n/a	y	n	y
substance misuse	Reject	covered by substanceMisuseAdult and substanceMisuseCYP	n/a	n/a	n/a	n/a	n/a	y	n	y
Recurring anger or aggression	Reject	covered by violentBehaviour	n/a	n/a	n/a	n/a	n/a	n	n	y
Recurring violent threats	Reject	covered by violentBehaviour	n/a	n/a	n/a	n/a	n/a	n	n	y
In adult relationship with a controlling partner	Reject	covered by adultVictimOfAbuse	n/a	n/a	n/a	n/a	n/a	n	n	y
Concurrent multiple partners	Reject	too non-specific to capture with clinical coding	n/a	n/a	n/a	n/a	n/a	n	n	y
Lack of stable income	Reject	non meaningfully coded in primary care systems	n/a	n/a	n/a	n/a	n/a	n	n	y
On benefits	Reject	non meaningfully coded in primary care systems	n/a	n/a	n/a	n/a	n/a	n	n	y
Child care plan	Reject	covered by childProtection	n/a	n/a	n/a	n/a	n/a	n	n	y
Depersonalisation or derealisation	Reject	covered by dissociation	n/a	n/a	n/a	n/a	n/a	n	n	y
Problematic cannabis use	Reject	covered by drugMisuse	n/a	n/a	n/a	n/a	n/a	n	n	y
Problematic nicotine use	Reject	covered by drugMisuse	n/a	n/a	n/a	n/a	n/a	n	n	y
Use of anti-psychotic medicines	Reject	covered by relevantPrescriptions	n/a	n/a	n/a	n/a	n/a	n	n	y
Use of hypnotic medicines	Reject	covered by relevantPrescriptions	n/a	n/a	n/a	n/a	n/a	n	n	y
Self-treatment using drugs and alcohol	Reject	covered by drugMisuse and alocholMisuse	n/a	n/a	n/a	n/a	n/a	n	n	y
Custody dispuates	Reject	covered by socialServices Involved	n/a	n/a	n/a	n/a	n/a	n	n	y
xylophagia	Reject	No codes for xylophagia	n/a	n/a	n/a	n/a	n/a	y	n	n
attendance at a community rehabilitation unit	Reject	No code specific to mental health rehabilitation	n/a	n/a	n/a	n/a	n/a	y	n	n
Camberwell assessment of needs short appraisal scale score	Reject	Data will not be in record	n/a	n/a	n/a	n/a	n/a	y	n	n
Clinician alcohol and drug scale score	Reject	Data will not be in record	n/a	n/a	n/a	n/a	n/a	y	n	n
difficulties with social communication skills in childhood	Reject	Data will not be in record	n/a	n/a	n/a	n/a	n/a	y	n	n
disorganized attachment patterns	Reject	No codes with these words	n/a	n/a	n/a	n/a	n/a	y	n	n
Expanded Mini-International Neuropsychiatric Interview	Reject	No codes with these words	n/a	n/a	n/a	n/a	n/a	y	n	n
Generalized Self-Efficacy scale score	Reject	Data will not be in record	n/a	n/a	n/a	n/a	n/a	y	n	n
headaches	Reject	Too non-specific	n/a	n/a	n/a	n/a	n/a	y	n	n
Health of the Nation Outcome Score	Reject	Score note available	n/a	n/a	n/a	n/a	n/a	y	n	n
high-scoring item ratings from study output (https://ars.els-cdn.com/content/image/1-s2.0-S0895435615001699-mmc1.pdf)	Reject	No codes with these words	n/a	n/a	n/a	n/a	n/a	y	n	n
history of involuntary detention	Reject	No codes with these words	n/a	n/a	n/a	n/a	n/a	y	n	n
history of major depressive epsiodes	Reject	Depression is part of the casenes	n/a	n/a	n/a	n/a	n/a	y	n	n
Impact of Event Scale	Reject	Value of the Impact of Event Scale is not something that is coded.	n/a	n/a	n/a	n/a	n/a	y	n	n
impaired self-development	Reject	No codes with these words	n/a	n/a	n/a	n/a	n/a	y	n	n
leisure time	Reject	Not likely to be coded, and quantification is not part of SNOMED-CT coding	n/a	n/a	n/a	n/a	n/a	y	n	n
length of mental health history	Reject	The concept is too vast and unspecific to create a codelist	n/a	n/a	n/a	n/a	n/a	y	n	n
Life Skills Profile	Reject	No codes with these words	n/a	n/a	n/a	n/a	n/a	y	n	n
Life Skills Profile score	Reject	No codes with these words	n/a	n/a	n/a	n/a	n/a	y	n	n
Meeting ARMS criteria , by the Comprehensive Assessment of At-Risk Mental States assessment	Reject	Score note available	n/a	n/a	n/a	n/a	n/a	y	n	n
menstrual problems associated with polycystic ovary syndrome	Reject	Can't know if the mentrual problems are associated with the POS	n/a	n/a	n/a	n/a	n/a	y	n	n
non-adherence to medication	Reject	I can't ensure that the noncompliance relates to the psychiatric medications	n/a	n/a	n/a	n/a	n/a	y	n	n
Peritraumatic Dissociation	Reject	No codes with these words	n/a	n/a	n/a	n/a	n/a	y	n	n
persistent social disability (<30 hours per week of structured activity, by the Time Use Survey)	Reject	Data will not be in record	n/a	n/a	n/a	n/a	n/a	y	n	n
physical health problems	Reject	Too vague	n/a	n/a	n/a	n/a	n/a	y	n	y
Post-Traumatic Symptom Scale-10 score	Reject	No codes with these words	n/a	n/a	n/a	n/a	n/a	y	n	n
repetitive or prolonged trauma	Reject	Too vague	n/a	n/a	n/a	n/a	n/a	y	n	n
scoring <=50 on Global Assessment of Functioning scale	Reject	A code exists for the use of the scale but not for the score	n/a	n/a	n/a	n/a	n/a	y	n	n
serious physical health problems	Reject	Too vague	n/a	n/a	n/a	n/a	n/a	y	n	n
Social Provisions Scale score	Reject	Score note available	n/a	n/a	n/a	n/a	n/a	y	n	n
social support	Reject	Too vague	n/a	n/a	n/a	n/a	n/a	y	n	n
somatic dysregulation	Reject	Too vague	n/a	n/a	n/a	n/a	n/a	y	n	n
special problems rating scale score	Reject	No codes with these words	n/a	n/a	n/a	n/a	n/a	y	n	n
structural dissociation	Reject	No codes with these words	n/a	n/a	n/a	n/a	n/a	y	n	n
trauma at developmentally-vulnerable times in life, e.g. early childhood or adolescence	Reject	Too vague	n/a	n/a	n/a	n/a	n/a	y	n	y
Chaotic upbringing (Yes/No)	Reject	covered by socialServicesInvolvedCYP	n/a	n/a	n/a	n/a	n/a	n	y	y
