# Supplementary material for: Identifying primary-care features associated with complex mental health difficulties
Source: PLoS One. 2025 May 8;20(5):e0322771. doi: 10.1371/journal.pone.0322771 (PMC12061163; doi:10.1371/journal.pone.0322771)
Supplement: S4 Table — Readers are advised not to over-interpret these kinds of tables to conclude that the cases and controls from our study are representative of cases and controls, generally; that any overlap in distributions has implications for “significant” differences; and that any difference observed in our sample indicate distinguishing features. These errors are described as the Table 1 fallacy (https://doi.org/10.2106/JBJS.21.01166) and the Table 2 fallacy (https://doi.org/10.1093/aje/kws412) (see also “Out of balance” by Darren Dahly for a less formal discussion of the Table 1 fallacy; doi: https://statsepi.substack.com/p/out-of-balance). (CSV) [file pone.0322771.s004.csv]

Table S4 - Basic demographic statistics of cases and controls. Readers are advised not to over-interpret these kinds of tables to conclude that the cases and controls from our study are representative of cases and controls, generally; that any overlap in distributions has implications for “significant” differences; and that any difference observed in our sample indicate distinguishing features. T…
Variable	Value	Control	Case
Age	counts	146,680	3,040
Age	minimum	20	20
Age	1st quartile	30	40
Age	median	40	50
Age	3rd quartile	60	60
Age	maximum	70	70
Age	arithmetic mean	40	40
Sex code	Female	86,400	1,860
Sex code	Male	59,570	1,170
Sex code	Other	710	10
Ethnicity code	Asian or Asian British: Bangladeshi - England and Wales ethnic category 2011 census	1,080	10
Ethnicity code	Asian or Asian British: Chinese - England and Wales ethnic category 2011 census	130	-
Ethnicity code	Asian or Asian British: Indian - England and Wales ethnic category 2011 census	2,000	30
Ethnicity code	Asian or Asian British: Pakistani - England and Wales ethnic category 2011 census	18,730	250
Ethnicity code	Asian or Asian British: any other Asian background - England and Wales ethnic category 2011 census	1,820	30
Ethnicity code	Black or African or Caribbean or Black British: African - England and Wales ethnic category 2011 census	950	10
Ethnicity code	Black or African or Caribbean or Black British: Caribbean - England and Wales ethnic category 2011 census	430	10
Ethnicity code	Black or African or Caribbean or Black British: other Black or African or Caribbean background - England and Wales ethnic category 2011 census	310	-
Ethnicity code	Mixed multiple ethnic groups: White and Asian - England and Wales ethnic category 2011 census	360	10
Ethnicity code	Mixed multiple ethnic groups: White and Black African - England and Wales ethnic category 2011 census	230	-
Ethnicity code	Mixed multiple ethnic groups: White and Black Caribbean - England and Wales ethnic category 2011 census	440	20
Ethnicity code	Mixed multiple ethnic groups: any other Mixed or multiple ethnic background - England and Wales ethnic category 2011 census	440	10
Ethnicity code	NULL	-	-
Ethnicity code	Other ethnic group: Arab - England and Wales ethnic category 2011 census	120	-
Ethnicity code	Other ethnic group: any other ethnic group - England and Wales ethnic category 2011 census	1,390	30
Ethnicity code	Unknown/Refuse to say	35,410	600
Ethnicity code	White: English or Welsh or Scottish or Northern Irish or British - England and Wales ethnic category 2011 census	78,720	1,980
Ethnicity code	White: Gypsy or Irish Traveller - England and Wales ethnic category 2011 census	50	-
Ethnicity code	White: Irish - England and Wales ethnic category 2011 census	430	10
Ethnicity code	White:Any other White background	3,620	50
